# Supplementary material for: (1R,2R)-1,2-Diphenyl-1,2-bis­(1H-tetra­zol-1-yl)ethane
Source: Acta Crystallogr Sect E Struct Rep Online. 2009 Oct 13;65(Pt 11):o2726–7. doi: 10.1107/S160053680904094X (PMC2970974; doi:10.1107/S160053680904094X)
Supplement: Supplementary file 2 [file e-65-o2726-Isup2.hkl]

# 
# h,k,l, Fc-squared, Fo-squared, sigma(Fo-squared) and status flag 
# 
data_I
_shelx_title ' 1321 in P2(1)2(1)2(1), F.Werner RR_DPEDAditz fr' 
_shelx_refln_list_code          4 
_shelx_F_calc_maximum      152.37 
_exptl_crystal_F_000       664.00 
_reflns_d_resolution_high  0.7113 
 
loop_ 
 _symmetry_equiv_pos_as_xyz 
 'x, y, z' 
 '-x+1/2, -y, z+1/2' 
 '-x, y+1/2, -z+1/2' 
 'x+1/2, -y+1/2, -z' 
 
_cell_length_a     8.3088 
_cell_length_b    11.2802 
_cell_length_c    16.5187 
_cell_angle_alpha  90.000 
_cell_angle_beta   90.000 
_cell_angle_gamma  90.000 
 
_shelx_F_squared_multiplier     1.000 
 
loop_ 
 _refln_index_h 
 _refln_index_k 
 _refln_index_l 
 _refln_F_squared_calc 
 _refln_F_squared_meas 
 _refln_F_squared_sigma 
 _refln_observed_status 
   2   0   0     5787.21     6254.11     70.37 o 
   4   0   0      576.01      624.82      7.41 o 
   6   0   0      607.59      697.06      8.42 o 
   8   0   0      539.80      556.21      7.12 o 
   1   1   0     1009.39     1067.13     10.64 o 
   2   1   0     8224.22     8271.13     92.32 o 
   3   1   0        0.20        1.77      0.27 o 
   4   1   0      316.39      343.95      3.03 o 
   6   1   0      274.30      271.86      2.62 o 
   7   1   0      158.74      155.98      1.80 o 
   8   1   0      128.07      127.61      1.66 o 
   9   1   0        0.08        0.62      0.71 o 
  10   1   0        1.13        1.57      1.33 o 
   0   2   0      668.99      663.46      9.34 o 
   1   2   0       14.31       13.41      0.41 o 
   2   2   0     5109.44     5346.04     52.36 o 
   3   2   0      226.30      248.23      2.44 o 
   4   2   0        0.96        2.23      0.68 o 
   5   2   0       86.29      108.35      1.27 o 
   6   2   0       43.28       37.44      0.86 o 
   7   2   0      434.96      403.49     10.32 o 
   8   2   0      131.25      133.32      2.17 o 
   9   2   0       48.00       50.71      1.58 o 
  10   2   0       60.40       67.09      2.35 o 
   1   3   0      153.26      142.92      1.65 o 
   2   3   0       51.95       48.82      1.00 o 
   3   3   0       47.37       49.60      0.67 o 
   4   3   0      223.30      284.12      2.56 o 
   5   3   0       54.69       63.60      1.01 o 
   6   3   0      454.23      452.38      4.48 o 
   7   3   0      783.87      766.76      8.26 o 
   8   3   0       10.94       10.92      0.80 o 
   9   3   0      141.92      137.34      2.68 o 
  10   3   0       25.81       21.74      1.55 o 
  11   3   0        0.05       -0.94      1.08 o 
   0   4   0      668.77      697.12      8.04 o 
   1   4   0       99.90      107.87      1.59 o 
   2   4   0      423.58      488.82      5.16 o 
   3   4   0        6.16        7.68      0.35 o 
   4   4   0       32.34       29.33      0.74 o 
   5   4   0      745.70      830.49      6.95 o 
   6   4   0        0.08        0.55      0.51 o 
   7   4   0      488.44      481.82      5.55 o 
   8   4   0       95.01       88.25      2.06 o 
   9   4   0        1.09        1.71      0.80 o 
  10   4   0       23.59       29.35      1.58 o 
  11   4   0        0.94        0.95      3.31 o 
   1   5   0      166.01      151.02      1.49 o 
   2   5   0      477.54      497.38      5.30 o 
   3   5   0      434.11      444.06      4.84 o 
   5   5   0      407.11      398.46      4.58 o 
   6   5   0        9.04       11.93      0.75 o 
   7   5   0      233.13      219.21      4.68 o 
   8   5   0      113.44      114.13      2.40 o 
   9   5   0        3.68        3.57      0.89 o 
  10   5   0       60.44       69.34      2.08 o 
  11   5   0        9.94       12.99      1.56 o 
   0   6   0     2243.50     2467.61     27.88 o 
   1   6   0      432.77      484.35      4.12 o 
   2   6   0       19.38       28.26      0.61 o 
   3   6   0      127.70      155.80      2.10 o 
   4   6   0      238.52      250.37      3.10 o 
   5   6   0      774.04      722.90     18.10 o 
   6   6   0       92.38       87.46      1.66 o 
   7   6   0      150.62      149.51      2.37 o 
   8   6   0       28.54       29.65      1.39 o 
   9   6   0      106.94      105.35      2.47 o 
  10   6   0        0.22        0.90      0.96 o 
   1   7   0      191.85      206.96      1.97 o 
   2   7   0      402.50      449.23      4.32 o 
   3   7   0     1221.25     1305.53     13.35 o 
   4   7   0      181.52      195.80      2.64 o 
   5   7   0        0.23        0.78      0.93 o 
   6   7   0      237.10      199.46      2.83 o 
   7   7   0       10.51        8.56      0.84 o 
   8   7   0       93.64       85.25      2.17 o 
   9   7   0        2.38        2.17      0.92 o 
  10   7   0        5.37        6.78      1.10 o 
   0   8   0       85.40       90.27      1.57 o 
   1   8   0       49.54       53.92      0.82 o 
   2   8   0      469.70      461.59      5.13 o 
   3   8   0       30.24       32.26      0.99 o 
   4   8   0      907.34      882.80      9.39 o 
   5   8   0     1891.46     1702.75     35.51 o 
   6   8   0        5.75        6.17      0.72 o 
   7   8   0      205.66      182.79      3.26 o 
   8   8   0       78.64       76.63      2.08 o 
   9   8   0       61.83       64.37      2.03 o 
  10   8   0       38.33       34.41      1.69 o 
   1   9   0       55.51       51.12      1.43 o 
   2   9   0        0.00       -0.19      0.49 o 
   3   9   0      479.69      442.12      9.58 o 
   4   9   0      261.53      222.11      3.03 o 
   5   9   0        6.04        5.53      0.70 o 
   6   9   0       27.01       30.63      1.15 o 
   7   9   0       31.17       30.94      1.42 o 
   8   9   0       38.16       36.49      1.58 o 
   9   9   0       51.73       50.41      4.30 o 
   0  10   0      571.58      579.95     13.43 o 
   1  10   0      139.93      140.30      2.09 o 
   2  10   0      306.87      269.83      3.42 o 
   3  10   0      854.08      819.81      8.86 o 
   4  10   0        8.27        8.14      0.75 o 
   5  10   0       25.77       21.16      0.98 o 
   6  10   0        8.79        8.76      0.81 o 
   7  10   0       25.31       24.55      1.36 o 
   8  10   0       22.61       24.81      1.41 o 
   9  10   0      142.28      141.11      3.34 o 
   1  11   0      490.97      465.11      8.01 o 
   2  11   0       20.74       19.29      0.87 o 
   3  11   0       30.74       29.95      1.09 o 
   4  11   0        5.44        5.05      0.71 o 
   5  11   0        0.18        0.97      0.66 o 
   6  11   0        3.36        4.80      0.77 o 
   7  11   0        6.01        3.97      0.97 o 
   8  11   0       11.79       10.79      1.65 o 
   0  12   0      538.33      534.71     13.00 o 
   1  12   0      261.73      251.09      5.10 o 
   2  12   0       34.91       40.14      1.93 o 
   3  12   0       41.76       45.56      1.51 o 
   4  12   0       86.17       82.88      1.77 o 
   5  12   0        6.83        4.88      0.79 o 
   6  12   0       20.60       22.86      1.35 o 
   7  12   0      332.82      339.45      7.78 o 
   1  13   0        1.95        1.62      1.47 o 
   2  13   0      276.91      266.83      5.48 o 
   3  13   0        1.50        1.20      1.06 o 
   4  13   0        0.26        0.56      0.69 o 
   5  13   0       14.39       13.74      0.97 o 
   6  13   0       22.74       21.80      1.38 o 
   0  14   0        0.83        1.35      1.69 o 
   1  14   0        6.42        6.98      1.34 o 
   2  14   0        3.46        2.65      1.20 o 
   3  14   0        0.21        0.81      1.11 o 
   4  14   0      127.02      125.10      3.55 o 
   5  14   0       26.73       23.67      1.38 o 
   1  15   0       10.27       10.05      1.50 o 
   2  15   0      236.19      257.81      5.69 o 
   3  15   0       33.17       36.88      2.20 o 
   1   0   1     1238.06     1312.04     14.86 o 
   2   0   1     4898.27     5114.83     40.62 o 
   3   0   1     1126.29     1259.81     10.15 o 
   4   0   1      418.53      447.57      3.84 o 
   5   0   1        0.44        1.30      0.30 o 
   6   0   1        8.93        8.88      0.45 o 
   7   0   1      807.31      780.68      6.71 o 
   8   0   1      295.26      269.81      2.97 o 
   9   0   1      184.48      200.21      2.91 o 
   1   1   1     1004.49     1027.95      7.70 o 
   2   1   1      360.79      385.30      2.37 o 
   3   1   1     1750.50     1887.47     10.67 o 
   4   1   1      125.35      139.48      1.02 o 
   5   1   1      105.91      107.87      0.88 o 
   6   1   1      431.65      412.53      2.63 o 
   7   1   1     1256.33     1295.82      7.97 o 
   8   1   1      363.03      351.39      2.42 o 
   9   1   1        2.85        3.72      0.51 o 
  10   1   1       72.76       74.68      2.44 o 
   0   2   1     5523.99     5403.67     47.56 o 
   1   2   1     3880.17     4004.78     26.12 o 
   2   2   1     2779.68     2929.53     18.10 o 
   3   2   1      643.27      683.16      4.14 o 
   4   2   1      304.23      326.45      2.15 o 
   5   2   1      221.53      224.55      1.53 o 
   6   2   1      350.96      339.07      2.23 o 
   7   2   1       16.30       16.21      0.62 o 
   8   2   1      729.15      714.29      6.27 o 
   9   2   1       67.68       68.43      1.19 o 
  10   2   1       13.72       14.22      0.85 o 
  11   2   1       11.15        9.36      1.31 o 
   0   3   1      513.13      516.89      4.25 o 
   1   3   1     4025.54     4139.04     25.54 o 
   2   3   1      972.79     1056.33      6.65 o 
   3   3   1      196.18      228.13      1.46 o 
   4   3   1     1057.47     1148.63      6.63 o 
   5   3   1      120.20      140.07      1.12 o 
   6   3   1      310.33      322.91      2.25 o 
   7   3   1      111.60      106.26      1.18 o 
   8   3   1      151.53      146.50      1.75 o 
   9   3   1        5.00        3.67      0.60 o 
  10   3   1        4.70        6.32      0.75 o 
  11   3   1        3.65        3.19      1.00 o 
   0   4   1      710.83      768.76      6.26 o 
   1   4   1      424.47      490.55      3.19 o 
   2   4   1     1306.54     1432.66      8.99 o 
   3   4   1     4584.77     5053.06     31.17 o 
   4   4   1       11.19       14.17      0.30 o 
   5   4   1      146.91      153.45      1.14 o 
   6   4   1      602.69      560.56     11.49 o 
   7   4   1      261.48      238.30      3.76 o 
   8   4   1      173.26      158.79      1.88 o 
   9   4   1      141.47      139.81      1.95 o 
  10   4   1       60.55       62.24      1.51 o 
  11   4   1        2.10        2.14      0.84 o 
   0   5   1     1541.66     1600.27     12.84 o 
   1   5   1      207.91      201.28      1.31 o 
   2   5   1      448.84      487.34      3.24 o 
   3   5   1      615.77      681.09      4.45 o 
   4   5   1       87.75       96.27      0.90 o 
   5   5   1     1020.04     1059.05      7.78 o 
   6   5   1      307.70      292.82      3.71 o 
   7   5   1       89.75       75.89      1.23 o 
   8   5   1        0.30        0.47      0.50 o 
   9   5   1       11.35        9.15      0.71 o 
  10   5   1        9.56        9.73      0.87 o 
  11   5   1       11.19       11.59      1.11 o 
   0   6   1     1085.80     1121.63      9.12 o 
   1   6   1       43.38       52.05      0.52 o 
   2   6   1      412.74      444.98      3.01 o 
   3   6   1      937.09     1003.72      6.84 o 
   4   6   1      372.95      344.83      2.85 o 
   5   6   1      712.18      651.67     13.00 o 
   6   6   1       91.69       80.93      1.13 o 
   7   6   1       25.48       26.32      0.84 o 
   8   6   1       30.61       32.95      0.94 o 
   9   6   1      127.15      127.50      1.92 o 
  10   6   1      130.67      137.81      2.50 o 
   0   7   1       13.59       13.70      0.46 o 
   1   7   1      183.39      176.24      1.23 o 
   2   7   1      510.36      530.98      3.57 o 
   3   7   1       74.45       71.77      0.95 o 
   4   7   1       65.86       65.80      1.05 o 
   5   7   1       42.06       45.14      0.86 o 
   6   7   1      213.56      190.65      1.94 o 
   7   7   1       24.64       24.24      0.79 o 
   8   7   1       94.35       91.98      1.58 o 
   9   7   1       52.58       52.00      1.29 o 
  10   7   1       14.37       15.21      1.06 o 
   0   8   1        2.79        2.51      0.33 o 
   1   8   1      265.41      294.63      1.92 o 
   2   8   1      264.03      255.77      2.22 o 
   3   8   1      161.33      146.77      1.70 o 
   4   8   1      909.81      876.23      7.68 o 
   5   8   1       80.27       62.71      1.03 o 
   6   8   1      248.81      232.80      2.28 o 
   7   8   1        6.06        5.25      0.56 o 
   8   8   1       13.40       16.53      0.83 o 
   9   8   1       49.61       48.53      1.29 o 
  10   8   1       20.18       24.79      1.10 o 
   0   9   1     1012.78     1032.95      8.58 o 
   1   9   1      118.42      103.75      1.49 o 
   2   9   1      262.27      259.09      2.88 o 
   3   9   1      285.12      267.71      2.57 o 
   4   9   1      150.33      131.24      1.49 o 
   5   9   1       56.31       51.86      0.96 o 
   6   9   1      210.16      190.54      2.02 o 
   7   9   1        9.94       11.14      0.66 o 
   8   9   1      218.35      210.03      2.68 o 
   9   9   1        3.08        5.20      0.75 o 
   0  10   1       23.67       24.65      2.05 o 
   1  10   1      250.28      238.94      2.17 o 
   2  10   1       25.04       21.18      0.63 o 
   3  10   1      189.92      183.40      1.86 o 
   4  10   1      323.61      321.35      2.87 o 
   5  10   1        6.70        5.68      0.51 o 
   6  10   1       47.31       41.24      1.01 o 
   7  10   1       26.23       25.91      0.94 o 
   8  10   1       18.90       19.84      0.93 o 
   9  10   1       34.91       35.27      1.21 o 
   0  11   1      293.03      284.09      5.43 o 
   1  11   1      403.81      378.93      4.18 o 
   2  11   1      142.63      133.80      1.88 o 
   3  11   1      133.45      128.67      1.51 o 
   4  11   1       58.10       59.86      1.03 o 
   5  11   1      112.15      109.22      1.46 o 
   6  11   1        6.75        7.68      0.63 o 
   7  11   1       95.68       89.63      1.65 o 
   8  11   1       73.62       80.48      1.65 o 
   0  12   1      208.88      196.81      4.84 o 
   1  12   1        4.53        4.61      0.77 o 
   2  12   1      120.02      108.20      1.83 o 
   3  12   1       35.76       39.18      0.88 o 
   4  12   1       18.43       18.01      0.68 o 
   5  12   1      364.04      345.38      3.20 o 
   6  12   1       62.44       62.16      1.27 o 
   7  12   1       39.67       40.02      1.55 o 
   0  13   1       72.16       70.19      2.52 o 
   1  13   1       37.48       41.28      1.44 o 
   2  13   1       34.91       34.31      1.98 o 
   3  13   1       44.44       45.53      1.52 o 
   4  13   1       33.39       34.59      0.92 o 
   5  13   1       39.07       37.84      1.15 o 
   6  13   1        9.75       10.33      0.82 o 
   0  14   1       77.03       87.42      2.92 o 
   1  14   1       17.77       16.07      1.13 o 
   2  14   1       76.47       81.77      2.01 o 
   3  14   1       24.96       24.35      1.25 o 
   4  14   1      101.63      100.34      2.26 o 
   5  14   1       48.45       52.15      1.35 o 
   0  15   1        2.01        1.26      1.27 o 
   1  15   1       11.51       14.10      1.16 o 
   2  15   1      155.67      163.23      3.02 o 
   3  15   1        6.37        7.37      1.03 o 
   0   0   2        2.45        5.30      1.10 o 
   1   0   2     6153.08     5996.63     55.22 o 
   2   0   2      663.20      791.22      6.42 o 
   3   0   2        7.63        5.14      0.26 o 
   4   0   2      853.39      992.60      8.13 o 
   5   0   2       33.64       29.75      0.65 o 
   6   0   2      173.16      181.72      1.91 o 
   7   0   2        6.80        6.79      0.55 o 
   8   0   2      181.15      168.91      3.09 o 
   9   0   2      240.94      235.37      3.17 o 
  10   0   2        4.87        5.53      0.88 o 
   0   1   2     6361.05     6163.46     53.60 o 
   1   1   2      603.61      614.86      4.10 o 
   2   1   2     2856.32     2962.18     16.64 o 
   3   1   2      488.86      542.42      3.20 o 
   4   1   2      156.72      197.96      1.34 o 
   5   1   2      384.05      389.84      2.45 o 
   6   1   2      133.80      140.72      1.12 o 
   7   1   2     1096.43     1098.92      6.51 o 
   8   1   2      188.39      186.22      1.56 o 
   9   1   2       13.74       14.75      0.60 o 
  10   1   2       24.95       22.44      1.43 o 
   0   2   2     4979.05     5005.83     39.90 o 
   1   2   2    23217.87    19401.09    223.43 o 
   2   2   2     1909.42     2167.60     13.44 o 
   3   2   2      544.97      575.05      3.39 o 
   4   2   2      458.59      514.41      3.10 o 
   5   2   2     1805.64     1932.72     11.03 o 
   6   2   2       61.78       56.60      0.74 o 
   7   2   2      536.90      519.97      6.92 o 
   8   2   2      393.50      385.53      3.21 o 
   9   2   2      262.70      270.81      2.95 o 
  10   2   2      173.88      180.05      2.62 o 
  11   2   2      164.39      171.55      5.61 o 
   0   3   2      925.29      990.00      7.98 o 
   1   3   2      162.17      170.31      1.21 o 
   2   3   2     1406.12     1529.88      9.56 o 
   3   3   2      352.24      367.82      2.25 o 
   4   3   2      825.45      892.52      5.21 o 
   5   3   2      759.19      845.91      5.00 o 
   6   3   2      258.30      257.38      1.98 o 
   7   3   2       39.16       40.94      0.74 o 
   8   3   2      194.03      202.47      2.18 o 
   9   3   2        9.97        9.09      0.67 o 
  10   3   2      108.07      112.34      2.19 o 
  11   3   2       31.84       33.88      1.37 o 
   0   4   2      354.89      442.98      3.71 o 
   1   4   2      167.48      170.99      1.18 o 
   2   4   2      771.18      839.00      5.36 o 
   3   4   2     1818.83     1953.01     12.21 o 
   4   4   2      683.61      682.64      4.24 o 
   5   4   2      176.86      174.84      1.43 o 
   6   4   2       35.69       27.91      0.89 o 
   7   4   2     1189.57     1155.13     11.14 o 
   8   4   2      239.38      234.73      2.83 o 
   9   4   2        6.85        7.89      0.77 o 
  10   4   2      168.50      175.70      2.58 o 
  11   4   2        4.91        6.32      0.82 o 
   0   5   2     1846.85     2016.71     16.12 o 
   1   5   2      519.49      590.84      3.48 o 
   2   5   2      364.72      401.56      2.72 o 
   3   5   2       11.27        8.73      0.29 o 
   4   5   2       27.89       28.58      0.50 o 
   5   5   2      533.18      548.75      4.96 o 
   6   5   2      144.53      123.93      1.41 o 
   7   5   2      142.08      127.10      1.93 o 
   8   5   2        0.65        0.34      0.49 o 
   9   5   2       78.69       78.20      1.48 o 
  10   5   2        8.24       10.38      0.88 o 
  11   5   2       23.16       25.89      1.45 o 
   0   6   2      778.08      860.21      7.08 o 
   1   6   2       20.11       19.93      0.35 o 
   2   6   2      393.75      426.24      2.90 o 
   3   6   2      341.06      353.03      2.48 o 
   4   6   2       47.33       55.16      1.17 o 
   5   6   2      886.80      848.12     11.68 o 
   6   6   2      224.57      192.61      2.29 o 
   7   6   2      336.40      324.30      3.13 o 
   8   6   2      113.27      108.04      1.56 o 
   9   6   2       14.51       15.33      0.82 o 
  10   6   2       46.69       52.37      1.49 o 
   0   7   2      146.73      153.98      1.66 o 
   1   7   2       54.97       62.16      0.68 o 
   2   7   2      261.76      268.02      2.02 o 
   3   7   2       15.27       12.26      0.45 o 
   4   7   2      371.24      373.21      3.09 o 
   5   7   2       36.39       34.23      0.77 o 
   6   7   2      112.06      103.55      1.43 o 
   7   7   2       86.20       85.33      1.35 o 
   8   7   2       15.64       15.10      0.73 o 
   9   7   2      131.90      137.45      2.07 o 
  10   7   2       16.49       15.85      1.08 o 
   0   8   2       24.79       22.12      0.70 o 
   1   8   2      552.13      576.81      3.88 o 
   2   8   2      105.24       97.15      1.13 o 
   3   8   2      240.53      215.87      2.00 o 
   4   8   2      479.34      444.47      3.63 o 
   5   8   2      128.86      127.22      1.48 o 
   6   8   2       25.76       27.31      0.83 o 
   7   8   2       31.72       28.23      0.88 o 
   8   8   2       29.32       28.38      0.92 o 
   9   8   2       30.95       32.17      1.11 o 
  10   8   2       13.60       15.98      1.05 o 
   0   9   2       47.72       42.98      0.95 o 
   1   9   2      368.39      359.33      4.51 o 
   2   9   2       11.30       10.48      0.48 o 
   3   9   2      104.73      104.53      1.57 o 
   4   9   2      495.32      475.71      3.90 o 
   5   9   2       33.50       24.51      0.72 o 
   6   9   2       38.87       36.08      1.26 o 
   7   9   2       50.37       46.87      1.07 o 
   8   9   2       24.35       23.94      0.96 o 
   9   9   2       19.63       23.96      1.06 o 
   0  10   2      189.41      160.60      2.69 o 
   1  10   2      345.97      325.01      2.77 o 
   2  10   2      171.08      149.13      1.68 o 
   3  10   2       33.29       32.96      0.91 o 
   4  10   2      280.96      252.38      2.39 o 
   5  10   2      154.19      151.26      1.73 o 
   6  10   2      264.69      250.90      2.69 o 
   7  10   2       84.72       80.72      1.41 o 
   8  10   2       89.90       89.94      2.17 o 
   9  10   2       54.40       63.50      1.52 o 
   0  11   2      610.86      582.27      9.70 o 
   1  11   2      226.16      217.95      2.46 o 
   2  11   2       79.71       78.21      1.36 o 
   3  11   2      100.35       91.81      1.25 o 
   4  11   2       29.65       28.12      0.78 o 
   5  11   2      172.10      166.91      2.03 o 
   6  11   2        2.02        2.18      0.55 o 
   7  11   2       30.31       32.02      1.00 o 
   8  11   2       70.81       74.14      1.59 o 
   0  12   2        6.91        9.78      2.29 o 
   1  12   2       99.84      102.04      2.05 o 
   2  12   2      341.27      326.71      3.45 o 
   3  12   2       50.01       51.34      0.99 o 
   4  12   2       43.93       45.15      0.97 o 
   5  12   2      134.31      130.91      1.80 o 
   6  12   2       38.64       35.33      1.02 o 
   7  12   2       28.77       28.19      1.06 o 
   0  13   2        2.03        1.96      1.15 o 
   1  13   2      118.96      120.09      2.35 o 
   2  13   2       11.96       12.62      0.98 o 
   3  13   2       45.91       46.71      1.43 o 
   4  13   2        4.73        4.06      0.55 o 
   5  13   2       30.39       27.64      0.92 o 
   6  13   2       74.90       97.70      1.64 o 
   0  14   2        0.39       -0.07      1.10 o 
   1  14   2      185.74      194.33      3.33 o 
   2  14   2      127.29      132.71      2.59 o 
   3  14   2       70.39       74.11      1.91 o 
   4  14   2       18.83       24.94      1.49 o 
   5  14   2       21.80       20.04      1.07 o 
   0  15   2       27.45       27.06      1.94 o 
   1  15   2       49.18       51.32      1.75 o 
   2  15   2       58.33       65.83      1.95 o 
   3  15   2       49.32       51.26      1.74 o 
   1   0   3      839.50      849.44      7.47 o 
   2   0   3     6338.80     6319.39     54.55 o 
   3   0   3      944.39     1030.54      9.12 o 
   4   0   3     1048.44     1129.24      9.22 o 
   5   0   3       50.90       52.32      0.82 o 
   6   0   3       60.44       60.74      0.96 o 
   7   0   3       95.24       94.54      1.48 o 
   8   0   3        0.02        0.46      0.48 o 
   9   0   3       18.93       17.15      1.02 o 
  10   0   3        3.42        2.85      0.88 o 
   0   1   3     5494.07     5382.20     46.05 o 
   1   1   3      619.39      642.74      3.85 o 
   2   1   3      107.54      120.05      1.38 o 
   3   1   3     1125.05     1225.29      7.33 o 
   4   1   3      403.01      447.83      2.73 o 
   5   1   3       49.44       61.18      0.63 o 
   6   1   3      173.86      162.77      1.25 o 
   7   1   3       40.75       40.73      0.68 o 
   8   1   3       43.68       36.97      0.83 o 
   9   1   3      189.59      188.94      2.09 o 
  10   1   3       53.64       52.34      1.72 o 
  11   1   3       21.18       24.91      1.65 o 
   0   2   3      284.71      322.00      2.71 o 
   1   2   3    12744.64    12115.50    103.59 o 
   2   2   3     2741.69     2903.72     16.33 o 
   3   2   3      132.97      145.69      1.02 o 
   4   2   3     3617.83     4087.78     22.98 o 
   5   2   3       35.35       32.82      0.47 o 
   6   2   3      233.14      234.44      1.65 o 
   7   2   3      158.70      147.59      2.22 o 
   8   2   3      462.88      472.00      4.10 o 
   9   2   3       72.43       68.40      1.39 o 
  10   2   3        1.59        1.67      0.66 o 
  11   2   3       47.85       49.18      1.79 o 
   0   3   3     1018.58     1017.34      8.23 o 
   1   3   3     4390.22     4575.35     25.66 o 
   2   3   3      722.36      751.48      4.81 o 
   3   3   3     1202.90     1344.74      7.69 o 
   4   3   3       78.81       84.30      0.72 o 
   5   3   3       34.33       31.74      0.48 o 
   6   3   3      164.05      162.38      1.47 o 
   7   3   3      218.52      209.93      1.86 o 
   8   3   3       52.39       47.12      1.02 o 
   9   3   3       80.37       82.50      1.59 o 
  10   3   3      168.22      172.59      2.51 o 
  11   3   3       22.45       21.05      1.04 o 
   0   4   3        2.12        0.29      0.31 o 
   1   4   3     1306.70     1455.91      8.28 o 
   2   4   3      488.56      581.39      3.80 o 
   3   4   3       24.53       22.15      0.44 o 
   4   4   3      720.62      765.39      5.00 o 
   5   4   3      138.93      129.88      1.17 o 
   6   4   3       35.37       31.88      0.67 o 
   7   4   3      400.04      389.01      3.53 o 
   8   4   3       45.61       45.27      1.00 o 
   9   4   3      259.66      250.61      2.89 o 
  10   4   3       12.26       12.59      0.86 o 
  11   4   3       49.22       62.16      1.81 o 
   0   5   3      392.52      423.04      3.62 o 
   1   5   3     1176.98     1277.29      7.31 o 
   2   5   3      594.24      670.35      4.38 o 
   3   5   3      377.59      417.27      2.86 o 
   4   5   3     1414.83     1564.14      9.92 o 
   5   5   3      364.98      370.96      2.84 o 
   6   5   3      740.79      713.65      5.87 o 
   7   5   3      686.91      671.97      5.65 o 
   8   5   3      232.19      231.74      2.48 o 
   9   5   3      105.73      113.04      2.02 o 
  10   5   3       43.94       43.30      1.56 o 
   0   6   3      152.48      145.15      1.48 o 
   1   6   3      166.52      190.50      1.30 o 
   2   6   3      352.67      380.62      2.64 o 
   3   6   3      190.32      200.32      1.56 o 
   4   6   3        5.94        4.68      0.40 o 
   5   6   3       31.94       32.77      0.74 o 
   6   6   3      728.32      683.30      7.85 o 
   7   6   3      343.39      326.45      3.16 o 
   8   6   3       12.17       14.62      0.70 o 
   9   6   3        3.90        2.83      0.65 o 
  10   6   3       27.16       28.63      1.71 o 
   0   7   3        7.18        8.02      0.37 o 
   1   7   3     1987.54     2189.15     12.44 o 
   2   7   3       70.50       66.47      0.75 o 
   3   7   3       69.36       72.95      0.88 o 
   4   7   3       17.70       18.52      0.57 o 
   5   7   3       65.57       66.96      1.06 o 
   6   7   3       87.80       79.03      1.25 o 
   7   7   3      179.80      169.89      2.02 o 
   8   7   3      109.14      101.72      2.05 o 
   9   7   3       74.30       78.53      1.96 o 
  10   7   3       10.49       11.25      0.95 o 
   0   8   3       24.75       23.87      0.65 o 
   1   8   3       87.60       84.73      0.89 o 
   2   8   3        7.44        6.84      0.37 o 
   3   8   3      509.18      521.63      4.12 o 
   4   8   3      205.76      170.40      1.74 o 
   5   8   3       38.60       36.54      0.82 o 
   6   8   3      103.88       93.15      1.39 o 
   7   8   3       71.19       65.95      1.22 o 
   8   8   3       87.83       91.95      1.50 o 
   9   8   3        9.71       10.58      0.94 o 
   0   9   3        1.77        1.25      0.51 o 
   1   9   3       77.37       74.46      0.91 o 
   2   9   3      415.81      405.45      3.53 o 
   3   9   3      102.07       98.81      1.39 o 
   4   9   3      165.14      160.03      1.71 o 
   5   9   3       29.94       23.76      0.77 o 
   6   9   3       67.43       60.85      1.16 o 
   7   9   3       35.85       34.03      0.97 o 
   8   9   3       45.39       45.07      1.12 o 
   9   9   3       69.25       72.34      1.56 o 
   0  10   3       69.32       62.51      1.32 o 
   1  10   3     1100.17     1095.45      8.07 o 
   2  10   3      173.34      148.24      2.28 o 
   3  10   3      727.47      719.86      5.58 o 
   4  10   3      180.66      157.24      1.73 o 
   5  10   3       96.32       86.25      1.62 o 
   6  10   3       59.40       55.74      1.15 o 
   7  10   3       80.86       83.14      1.44 o 
   8  10   3       70.44       74.81      1.55 o 
   0  11   3        6.77        8.34      1.12 o 
   1  11   3       64.23       63.27      1.19 o 
   2  11   3       66.24       64.07      1.03 o 
   3  11   3        7.28        8.28      0.53 o 
   4  11   3       14.36       13.44      0.65 o 
   5  11   3      152.74      152.65      1.92 o 
   6  11   3      116.12      116.51      1.70 o 
   7  11   3       46.74       47.77      1.18 o 
   8  11   3       21.02       25.30      1.18 o 
   0  12   3      210.82      218.52      5.10 o 
   1  12   3      145.82      143.42      2.49 o 
   2  12   3       56.99       55.20      1.20 o 
   3  12   3        7.80        9.61      0.57 o 
   4  12   3      327.68      314.19      3.78 o 
   5  12   3        6.67        8.27      0.65 o 
   6  12   3        8.62        9.28      0.70 o 
   7  12   3       64.17       66.40      1.39 o 
   0  13   3      316.56      303.50      9.04 o 
   1  13   3      371.62      376.36      5.27 o 
   2  13   3      130.44      130.05      2.45 o 
   3  13   3      175.86      168.73      2.38 o 
   4  13   3       28.56       31.58      1.15 o 
   5  13   3       63.57       61.32      1.29 o 
   6  13   3       59.13       63.51      1.44 o 
   0  14   3        0.00        0.00      1.12 o 
   1  14   3       50.16       52.53      1.69 o 
   2  14   3       54.72       57.60      1.75 o 
   3  14   3       84.99       85.85      2.08 o 
   4  14   3       30.77       34.90      1.43 o 
   5  14   3       44.34       48.26      1.52 o 
   0  15   3        1.05       -0.40      1.62 o 
   1  15   3       95.96       98.53      2.30 o 
   2  15   3      117.82      129.08      2.65 o 
   3  15   3      126.97      138.19      3.21 o 
   0   0   4     8538.31     8508.85    145.64 o 
   1   0   4      867.97      838.19      7.41 o 
   2   0   4      871.09      955.67      8.45 o 
   3   0   4     1221.44     1412.95     11.40 o 
   4   0   4      611.99      616.87      5.20 o 
   5   0   4      166.25      170.15      1.75 o 
   6   0   4      389.08      426.49      3.85 o 
   7   0   4      600.43      582.94      5.66 o 
   8   0   4       12.57       14.07      0.70 o 
   9   0   4      100.48      106.03      2.26 o 
  10   0   4     1028.90     1103.69     14.97 o 
  11   0   4       33.46       36.24      3.06 o 
   0   1   4     4078.05     4103.32     32.53 o 
   1   1   4     2326.25     2496.13     14.63 o 
   2   1   4     1111.81     1135.19      6.75 o 
   3   1   4     1558.43     1724.22      9.79 o 
   4   1   4      758.82      878.14      5.36 o 
   5   1   4      481.96      534.35      3.27 o 
   6   1   4      275.70      288.25      2.05 o 
   7   1   4      106.58      109.22      1.17 o 
   8   1   4      172.21      168.45      1.74 o 
   9   1   4      178.74      178.40      1.89 o 
  10   1   4       22.33       23.93      1.15 o 
  11   1   4       27.17       26.06      1.69 o 
   0   2   4       89.85      104.84      1.04 o 
   1   2   4      431.61      427.52      2.53 o 
   2   2   4     2168.76     2313.22     13.59 o 
   3   2   4      438.75      524.97      3.27 o 
   4   2   4       75.18       74.61      0.73 o 
   5   2   4      227.08      218.39      1.58 o 
   6   2   4      296.46      286.34      2.14 o 
   7   2   4       68.68       59.14      0.87 o 
   8   2   4      122.29      120.20      2.02 o 
   9   2   4       24.96       21.41      0.83 o 
  10   2   4       36.78       40.69      1.14 o 
  11   2   4       56.05       65.63      2.87 o 
   0   3   4     4948.00     5437.39     43.06 o 
   1   3   4      604.21      648.10      3.78 o 
   2   3   4     1103.13     1179.04      6.75 o 
   3   3   4      846.73      970.11      5.84 o 
   4   3   4       67.79       74.70      0.67 o 
   5   3   4      220.04      235.12      1.61 o 
   6   3   4      123.38      116.39      1.22 o 
   7   3   4       39.56       31.38      0.76 o 
   8   3   4       26.93       25.49      1.08 o 
   9   3   4      132.49      134.47      1.92 o 
  10   3   4       22.65       22.67      0.92 o 
  11   3   4       45.51       41.26      1.36 o 
   0   4   4        2.41        5.20      0.38 o 
   1   4   4     2717.82     3019.72     17.76 o 
   2   4   4      689.48      743.70      4.57 o 
   3   4   4      147.94      166.44      1.23 o 
   4   4   4      108.53      106.88      0.99 o 
   5   4   4      598.83      657.44      4.41 o 
   6   4   4     1091.84     1046.15      7.60 o 
   7   4   4       46.83       45.19      0.96 o 
   8   4   4      169.55      154.83      2.24 o 
   9   4   4      102.67      101.07      1.65 o 
  10   4   4       73.03       79.97      1.70 o 
  11   4   4       72.91       74.70      1.71 o 
   0   5   4        3.47        1.50      0.31 o 
   1   5   4      534.79      570.86      3.40 o 
   2   5   4      151.89      154.82      1.16 o 
   3   5   4      465.47      506.89      3.43 o 
   4   5   4      521.99      537.67      3.65 o 
   5   5   4      218.02      213.26      1.82 o 
   6   5   4      735.98      741.36      6.10 o 
   7   5   4        7.24        9.97      0.59 o 
   8   5   4       30.03       27.65      0.85 o 
   9   5   4      118.61      115.95      2.36 o 
  10   5   4        4.68        5.63      1.08 o 
   0   6   4       76.42       80.53      1.00 o 
   1   6   4      172.20      191.58      1.32 o 
   2   6   4      117.91      120.46      1.77 o 
   3   6   4       35.92       49.83      0.66 o 
   4   6   4      331.05      353.20      2.56 o 
   5   6   4       83.53       89.83      1.26 o 
   6   6   4      668.65      657.08      5.52 o 
   7   6   4      366.16      333.52      3.21 o 
   8   6   4       53.48       52.29      1.11 o 
   9   6   4       32.85       34.05      1.23 o 
  10   6   4       84.11       85.93      1.83 o 
   0   7   4       39.47       42.16      0.74 o 
   1   7   4      799.83      896.39      5.26 o 
   2   7   4      252.83      240.97      1.83 o 
   3   7   4      118.89      133.82      1.20 o 
   4   7   4      159.78      147.54      1.93 o 
   5   7   4      627.63      574.49      8.16 o 
   6   7   4       45.80       42.61      0.98 o 
   7   7   4      232.00      217.59      2.39 o 
   8   7   4      115.63      101.34      2.11 o 
   9   7   4       47.96       53.99      1.35 o 
  10   7   4        8.28        8.71      0.89 o 
   0   8   4       68.66       69.36      1.11 o 
   1   8   4      316.28      327.99      2.39 o 
   2   8   4      216.96      200.56      1.63 o 
   3   8   4       90.28       96.88      1.19 o 
   4   8   4      107.90      108.19      1.31 o 
   5   8   4      374.65      379.93      3.50 o 
   6   8   4      223.35      205.76      2.27 o 
   7   8   4       12.52       15.15      0.71 o 
   8   8   4       42.33       44.81      1.11 o 
   9   8   4      100.25      110.52      1.91 o 
   0   9   4      189.24      176.69      2.42 o 
   1   9   4       19.46       18.70      0.49 o 
   2   9   4      401.99      364.55      3.05 o 
   3   9   4      169.23      165.87      1.71 o 
   4   9   4      115.46      102.54      1.31 o 
   5   9   4        2.95        2.35      0.54 o 
   6   9   4      105.08      110.78      1.58 o 
   7   9   4       51.57       57.38      1.38 o 
   8   9   4       38.81       41.82      1.26 o 
   9   9   4        9.46       11.11      0.98 o 
   0  10   4      183.12      174.21      2.89 o 
   1  10   4      116.78      113.98      1.32 o 
   2  10   4      109.72      104.31      1.29 o 
   3  10   4      129.30      127.50      1.49 o 
   4  10   4      199.56      185.44      2.08 o 
   5  10   4       43.72       41.82      1.00 o 
   6  10   4        1.92        1.45      0.52 o 
   7  10   4       85.20       85.14      1.46 o 
   8  10   4       18.94       19.13      0.88 o 
   0  11   4      204.76      200.15      4.28 o 
   1  11   4      162.08      144.65      1.89 o 
   2  11   4      348.00      334.22      3.38 o 
   3  11   4        0.39        0.43      0.43 o 
   4  11   4      587.63      604.83      5.25 o 
   5  11   4      111.98      104.68      1.55 o 
   6  11   4        8.92        8.04      0.74 o 
   7  11   4        9.53       12.12      0.75 o 
   8  11   4       39.18       37.68      1.15 o 
   0  12   4      192.86      197.71      4.36 o 
   1  12   4       33.38       33.79      1.30 o 
   2  12   4       53.84       51.24      1.17 o 
   3  12   4       26.99       22.54      1.04 o 
   4  12   4       36.38       35.72      0.99 o 
   5  12   4        9.68        7.35      0.64 o 
   6  12   4      149.62      152.04      2.04 o 
   7  12   4       53.19       50.09      1.24 o 
   0  13   4       91.85       94.66      2.94 o 
   1  13   4      328.75      308.72      4.33 o 
   2  13   4       36.09       36.61      1.40 o 
   3  13   4       16.40       16.74      0.91 o 
   4  13   4       97.69      100.68      1.90 o 
   5  13   4        3.31        2.36      0.61 o 
   6  13   4       18.13       18.35      0.89 o 
   0  14   4        1.18       -0.07      1.10 o 
   1  14   4       69.40       70.04      1.88 o 
   2  14   4      131.78      138.14      2.66 o 
   3  14   4       92.75       91.80      2.49 o 
   4  14   4      109.36      120.06      2.46 o 
   5  14   4        0.03       -0.22      0.75 o 
   0  15   4        8.21        8.53      2.62 o 
   1  15   4        4.49        6.63      1.02 o 
   2  15   4        9.04        9.43      1.06 o 
   3  15   4       60.02       66.34      2.33 o 
   1   0   5     4159.86     4202.78     33.36 o 
   2   0   5      232.00      251.23      2.46 o 
   3   0   5     3631.56     4055.46     32.26 o 
   4   0   5        1.05        0.79      0.30 o 
   5   0   5       77.20       76.04      1.02 o 
   6   0   5      372.76      387.99      3.92 o 
   7   0   5       97.00      107.70      1.84 o 
   8   0   5        1.91        1.25      0.51 o 
   9   0   5      229.56      229.08      3.71 o 
  10   0   5        3.15        3.67      0.92 o 
  11   0   5       80.72       75.26      4.08 o 
   0   1   5     2944.21     3138.88     24.94 o 
   1   1   5      163.97      193.93      1.30 o 
   2   1   5       94.15       93.88      0.75 o 
   3   1   5      846.96      914.38      5.54 o 
   4   1   5      770.88      880.52      5.16 o 
   5   1   5       16.19       22.41      0.72 o 
   6   1   5       53.41       52.18      0.68 o 
   7   1   5       47.73       37.96      0.68 o 
   8   1   5       21.26       20.64      0.65 o 
   9   1   5       13.58       11.41      0.58 o 
  10   1   5      102.69      105.62      2.41 o 
  11   1   5      263.07      278.33      4.62 o 
   0   2   5      251.06      249.47      2.20 o 
   1   2   5      200.54      198.15      1.28 o 
   2   2   5     1245.07     1411.06      8.39 o 
   3   2   5      424.88      472.15      2.99 o 
   4   2   5      827.00      900.00      5.27 o 
   5   2   5       16.47       16.64      0.67 o 
   6   2   5      284.32      261.31      1.99 o 
   7   2   5       68.20       63.02      0.99 o 
   8   2   5      199.97      180.72      1.86 o 
   9   2   5        0.32        0.15      0.52 o 
  10   2   5      326.53      342.76      3.99 o 
  11   2   5       25.46       27.59      1.31 o 
   0   3   5      235.26      229.14      2.07 o 
   1   3   5      250.36      265.80      1.76 o 
   2   3   5     1804.88     1999.12     11.80 o 
   3   3   5     1197.83     1405.67      8.06 o 
   4   3   5       48.17       52.27      0.58 o 
   5   3   5       43.70       38.85      0.60 o 
   6   3   5      391.31      353.69      3.12 o 
   7   3   5      662.22      606.97      5.06 o 
   8   3   5      648.80      606.59      6.82 o 
   9   3   5       50.59       52.33      1.21 o 
  10   3   5      133.70      142.80      2.08 o 
  11   3   5       25.61       28.23      1.30 o 
   0   4   5      749.20      810.49      6.68 o 
   1   4   5      131.27      141.27      1.02 o 
   2   4   5      208.82      231.22      1.66 o 
   3   4   5      227.68      239.86      1.65 o 
   4   4   5      267.56      266.79      2.20 o 
   5   4   5      160.47      159.72      1.56 o 
   6   4   5      492.23      509.77      4.26 o 
   7   4   5       90.60       94.64      1.35 o 
   8   4   5        3.20        2.60      0.56 o 
   9   4   5       51.37       49.29      1.34 o 
  10   4   5       28.32       30.45      1.08 o 
  11   4   5       20.42       22.64      1.32 o 
   0   5   5     2728.34     2990.53     23.86 o 
   1   5   5       45.85       45.46      0.52 o 
   2   5   5     1182.50     1289.79      7.43 o 
   3   5   5      892.68      944.85      6.12 o 
   4   5   5       69.34       67.15      0.79 o 
   5   5   5      113.41       98.58      2.26 o 
   6   5   5      475.22      455.93      4.19 o 
   7   5   5      308.16      289.74      3.10 o 
   8   5   5      109.96      114.25      1.74 o 
   9   5   5      118.34      117.93      1.87 o 
  10   5   5       68.53       68.42      1.50 o 
   0   6   5        9.24       10.88      0.41 o 
   1   6   5      405.81      441.94      2.73 o 
   2   6   5        8.74        7.80      0.43 o 
   3   6   5        2.06        2.64      0.29 o 
   4   6   5       18.98       24.05      0.55 o 
   5   6   5      258.01      255.75      2.51 o 
   6   6   5      194.03      185.48      2.05 o 
   7   6   5       73.79       69.79      1.23 o 
   8   6   5        9.13       11.07      0.73 o 
   9   6   5      164.62      155.34      2.22 o 
  10   6   5       50.36       46.66      1.45 o 
   0   7   5     1124.47     1202.09      9.87 o 
   1   7   5       42.22       50.66      0.63 o 
   2   7   5      959.89      991.80      6.44 o 
   3   7   5      157.38      154.32      1.35 o 
   4   7   5        7.72        7.59      0.51 o 
   5   7   5       21.55       26.53      0.80 o 
   6   7   5      281.61      265.16      2.69 o 
   7   7   5      206.03      195.34      2.82 o 
   8   7   5      111.57      111.22      2.02 o 
   9   7   5       24.90       25.37      1.00 o 
  10   7   5       13.89       16.54      1.18 o 
   0   8   5       14.53       16.75      0.56 o 
   1   8   5      990.75     1026.75      7.05 o 
   2   8   5      342.39      344.63      2.70 o 
   3   8   5      152.40      137.36      1.82 o 
   4   8   5      118.58      119.32      1.51 o 
   5   8   5      172.16      165.81      2.15 o 
   6   8   5      291.00      271.70      2.78 o 
   7   8   5      164.83      139.35      1.99 o 
   8   8   5      104.78      103.93      1.78 o 
   9   8   5       55.59       63.64      1.49 o 
   0   9   5      762.81      783.52      9.50 o 
   1   9   5      113.06      108.50      1.17 o 
   2   9   5       52.95       49.34      0.87 o 
   3   9   5       19.89       18.82      0.62 o 
   4   9   5        8.17        5.04      0.52 o 
   5   9   5      123.39      117.36      1.58 o 
   6   9   5       94.84       93.31      1.45 o 
   7   9   5       96.28       87.76      1.46 o 
   8   9   5      336.89      353.70      3.92 o 
   9   9   5       59.34       51.41      1.40 o 
   0  10   5      315.94      294.01      3.65 o 
   1  10   5      106.67       99.26      1.65 o 
   2  10   5       15.56       14.66      0.61 o 
   3  10   5      262.88      232.68      2.24 o 
   4  10   5      158.48      162.80      1.93 o 
   5  10   5      314.71      303.14      3.05 o 
   6  10   5        4.88        4.74      0.58 o 
   7  10   5       76.96       79.30      1.44 o 
   8  10   5       62.84       54.76      1.39 o 
   0  11   5       56.33       55.95      2.43 o 
   1  11   5      132.73      127.77      1.76 o 
   2  11   5       53.75       45.18      1.31 o 
   3  11   5       35.32       36.70      0.85 o 
   4  11   5       58.89       56.88      1.14 o 
   5  11   5        0.47        0.71      0.63 o 
   6  11   5       97.90      103.89      1.63 o 
   7  11   5      147.30      156.72      3.14 o 
   8  11   5      111.06      125.84      2.31 o 
   0  12   5       21.56       23.87      1.55 o 
   1  12   5       79.94       76.00      1.77 o 
   2  12   5      543.97      543.22      5.24 o 
   3  12   5        0.66        0.15      0.61 o 
   4  12   5       14.12       16.39      0.74 o 
   5  12   5       66.99       74.62      1.38 o 
   6  12   5       48.87       53.04      1.69 o 
   7  12   5        1.88        2.58      0.72 o 
   0  13   5      133.54      139.33      4.39 o 
   1  13   5       92.93       99.05      2.13 o 
   2  13   5       40.01       36.16      1.39 o 
   3  13   5       17.58       18.96      0.96 o 
   4  13   5       20.00       23.45      1.05 o 
   5  13   5       64.40       64.78      1.56 o 
   6  13   5       88.49       94.04      1.78 o 
   0  14   5       31.52       36.49      2.48 o 
   1  14   5       57.08       53.28      1.68 o 
   2  14   5       46.40       47.89      2.41 o 
   3  14   5       45.95       46.37      1.88 o 
   4  14   5       58.99       57.60      1.75 o 
   0  15   5       16.20       21.26      1.79 o 
   1  15   5       13.29       13.82      1.16 o 
   2  15   5      104.03      109.35      2.85 o 
   0   0   6       33.28       43.08      0.86 o 
   1   0   6     1612.91     1702.35     15.04 o 
   2   0   6      744.85      767.42      6.93 o 
   3   0   6      192.69      223.45      2.33 o 
   4   0   6       10.80        9.56      0.41 o 
   5   0   6       65.27       69.15      1.12 o 
   6   0   6       27.75       33.51      1.23 o 
   7   0   6      119.96      109.61      1.61 o 
   8   0   6       35.17       37.47      1.42 o 
   9   0   6       56.18       61.32      2.29 o 
  10   0   6      131.93      145.09      2.91 o 
  11   0   6       13.55       19.16      2.49 o 
   0   1   6     1000.39     1148.39      9.29 o 
   1   1   6      820.97      888.17      5.13 o 
   2   1   6      316.59      328.62      2.14 o 
   3   1   6      683.54      745.89      4.58 o 
   4   1   6       29.73       32.27      0.49 o 
   5   1   6      490.51      538.09      3.47 o 
   6   1   6       56.02       51.60      0.96 o 
   7   1   6       15.84       16.12      0.49 o 
   8   1   6       55.92       54.54      0.97 o 
   9   1   6       21.48       20.86      0.70 o 
  10   1   6      114.27      124.36      2.39 o 
  11   1   6       58.68       60.98      1.83 o 
   0   2   6      854.71      973.68      7.94 o 
   1   2   6      331.53      382.25      3.07 o 
   2   2   6      280.30      321.00      2.11 o 
   3   2   6      161.41      167.48      1.25 o 
   4   2   6      202.28      202.19      1.48 o 
   5   2   6      704.81      735.15      4.61 o 
   6   2   6       22.31       24.33      0.58 o 
   7   2   6      275.42      264.27      2.39 o 
   8   2   6      135.36      134.10      1.74 o 
   9   2   6       25.72       25.87      0.83 o 
  10   2   6       28.54       29.30      1.15 o 
  11   2   6        2.95        3.20      0.91 o 
   0   3   6      137.02      144.60      3.07 o 
   1   3   6      290.51      285.66      1.81 o 
   2   3   6      904.96      996.35      5.78 o 
   3   3   6     1962.33     2177.39     12.37 o 
   4   3   6      349.72      384.65      2.55 o 
   5   3   6      770.18      816.70      5.38 o 
   6   3   6      216.55      194.68      1.93 o 
   7   3   6        3.97        1.32      0.42 o 
   8   3   6      291.92      274.10      2.73 o 
   9   3   6       83.95       83.39      1.50 o 
  10   3   6      104.87      108.33      1.82 o 
  11   3   6       13.76       15.40      1.15 o 
   0   4   6      594.11      657.43      5.51 o 
   1   4   6        4.95        6.44      0.24 o 
   2   4   6     1067.50     1194.84      6.90 o 
   3   4   6      578.71      608.37      3.66 o 
   4   4   6       46.45       48.54      0.71 o 
   5   4   6      655.97      711.21      5.35 o 
   6   4   6      234.82      210.08      1.98 o 
   7   4   6      574.01      554.54      4.75 o 
   8   4   6      133.90      129.28      1.85 o 
   9   4   6       94.25       91.90      2.17 o 
  10   4   6       57.07       56.02      1.43 o 
   0   5   6     1071.10     1264.88     10.32 o 
   1   5   6      343.16      397.22      2.47 o 
   2   5   6      196.89      237.59      1.59 o 
   3   5   6      248.16      256.26      1.93 o 
   4   5   6       81.45       85.18      1.18 o 
   5   5   6      314.88      298.62      2.56 o 
   6   5   6      628.83      591.97      4.66 o 
   7   5   6       70.13       60.00      1.36 o 
   8   5   6      124.00      123.22      1.84 o 
   9   5   6       47.38       42.77      1.18 o 
  10   5   6       28.09       32.10      1.13 o 
   0   6   6     1986.17     2122.93     17.10 o 
   1   6   6     1064.26     1115.89      6.49 o 
   2   6   6      156.96      177.43      1.45 o 
   3   6   6      463.66      449.51      3.32 o 
   4   6   6      292.11      286.37      6.47 o 
   5   6   6      105.90       88.15      1.34 o 
   6   6   6       86.48       70.39      1.18 o 
   7   6   6       64.78       59.25      1.14 o 
   8   6   6       59.55       59.24      1.75 o 
   9   6   6       20.46       25.43      0.99 o 
  10   6   6      160.65      170.67      2.47 o 
   0   7   6       23.34       19.55      0.60 o 
   1   7   6       91.61       87.73      0.92 o 
   2   7   6      134.70      137.27      1.24 o 
   3   7   6       66.51       68.15      1.00 o 
   4   7   6      297.96      280.34      2.65 o 
   5   7   6      646.39      578.64      9.68 o 
   6   7   6       61.86       54.04      1.08 o 
   7   7   6      341.92      323.72      3.22 o 
   8   7   6      152.86      149.21      2.34 o 
   9   7   6       49.80       48.40      1.31 o 
  10   7   6      296.86      306.35      3.64 o 
   0   8   6      542.10      533.01      5.20 o 
   1   8   6       21.44       19.95      0.51 o 
   2   8   6        0.79        1.93      0.40 o 
   3   8   6       36.68       32.14      0.68 o 
   4   8   6        2.50        2.62      0.51 o 
   5   8   6       35.66       33.21      0.96 o 
   6   8   6       13.01       10.69      0.64 o 
   7   8   6       39.26       35.97      1.00 o 
   8   8   6      259.49      263.71      3.14 o 
   9   8   6       97.82      108.61      1.93 o 
   0   9   6       31.30       22.94      0.92 o 
   1   9   6      439.36      422.76      3.36 o 
   2   9   6       36.17       37.12      0.72 o 
   3   9   6      896.01      859.33      7.56 o 
   4   9   6       90.37       94.01      1.50 o 
   5   9   6       67.27       75.74      1.38 o 
   6   9   6       92.14       84.56      1.39 o 
   7   9   6        1.29        2.55      0.57 o 
   8   9   6        8.38        7.45      0.78 o 
   9   9   6       97.24       90.58      1.91 o 
   0  10   6      290.71      289.69      4.09 o 
   1  10   6       90.90       83.44      1.23 o 
   2  10   6       41.74       36.62      0.81 o 
   3  10   6      178.93      163.43      2.30 o 
   4  10   6       19.41       18.05      0.71 o 
   5  10   6       25.75       23.30      0.96 o 
   6  10   6       18.01       20.22      0.79 o 
   7  10   6        5.45        4.24      0.63 o 
   8  10   6        9.14       10.01      1.16 o 
   0  11   6       16.45       16.00      1.16 o 
   1  11   6       96.73       92.26      1.48 o 
   2  11   6      285.28      265.72      3.08 o 
   3  11   6       42.34       38.76      0.95 o 
   4  11   6      163.85      151.46      2.07 o 
   5  11   6       32.37       29.87      0.93 o 
   6  11   6       14.84       16.59      0.79 o 
   7  11   6       12.26       15.17      0.89 o 
   0  12   6      136.22      121.17      3.25 o 
   1  12   6       14.07       18.78      0.94 o 
   2  12   6      229.91      224.81      2.67 o 
   3  12   6       70.42       69.62      1.52 o 
   4  12   6      102.83       99.09      1.67 o 
   5  12   6      177.29      177.22      2.40 o 
   6  12   6       34.77       34.69      1.15 o 
   7  12   6       19.27       18.21      1.15 o 
   0  13   6       28.26       32.38      3.32 o 
   1  13   6      110.79      112.43      2.28 o 
   2  13   6      157.25      158.41      3.26 o 
   3  13   6       70.80       74.99      1.64 o 
   4  13   6       19.05       17.39      0.97 o 
   5  13   6       24.75       27.92      1.52 o 
   0  14   6       68.19       63.91      4.11 o 
   1  14   6        9.40       10.12      1.02 o 
   2  14   6       30.60       33.24      1.64 o 
   3  14   6       25.24       28.45      1.56 o 
   4  14   6       13.13       13.13      0.97 o 
   0  15   6       27.65       23.33      1.83 o 
   1  15   6       18.69       22.08      1.52 o 
   2  15   6       96.78       95.87      2.70 o 
   1   0   7       92.04      110.09      1.19 o 
   2   0   7      617.64      727.14      6.64 o 
   3   0   7      155.63      162.52      1.84 o 
   4   0   7     1331.90     1431.39     12.74 o 
   5   0   7       80.56       74.01      1.19 o 
   6   0   7        1.90        0.66      0.45 o 
   7   0   7       69.79       73.42      1.32 o 
   8   0   7       14.79       16.44      0.88 o 
   9   0   7      166.95      160.30      2.99 o 
  10   0   7        0.31       -0.34      0.80 o 
  11   0   7        0.14        1.47      2.00 o 
   0   1   7     3901.50     4066.09     32.30 o 
   1   1   7      186.93      194.73      1.31 o 
   2   1   7      178.45      173.08      1.27 o 
   3   1   7      295.74      338.60      2.25 o 
   4   1   7       99.87      127.04      1.05 o 
   5   1   7      610.53      639.31      4.28 o 
   6   1   7      169.65      162.04      1.54 o 
   7   1   7       55.39       44.81      0.80 o 
   8   1   7       38.65       38.02      0.85 o 
   9   1   7       43.69       41.75      1.00 o 
  10   1   7       60.85       64.71      1.53 o 
  11   1   7       20.46       19.84      1.19 o 
   0   2   7     1089.73     1169.91      9.52 o 
   1   2   7       35.96       24.25      0.67 o 
   2   2   7      514.18      544.92      3.42 o 
   3   2   7      509.68      552.01      3.49 o 
   4   2   7      226.15      220.46      2.01 o 
   5   2   7       96.58      100.25      1.07 o 
   6   2   7      395.10      418.85      3.38 o 
   7   2   7      492.71      429.26      3.54 o 
   8   2   7       40.44       41.22      0.89 o 
   9   2   7       81.19       84.33      1.38 o 
  10   2   7       25.43       27.99      1.29 o 
  11   2   7       60.99       68.67      1.92 o 
   0   3   7      249.48      277.03      2.53 o 
   1   3   7      434.07      488.95      2.97 o 
   2   3   7     2047.99     2152.01     12.23 o 
   3   3   7      156.46      179.21      1.34 o 
   4   3   7      802.36      831.20      5.16 o 
   5   3   7       19.42       18.03      0.52 o 
   6   3   7      266.89      246.20      2.24 o 
   7   3   7      176.54      151.78      1.94 o 
   8   3   7      289.33      272.21      2.75 o 
   9   3   7       88.11       87.25      1.68 o 
  10   3   7       64.74       67.41      1.45 o 
   0   4   7      515.26      529.11      4.53 o 
   1   4   7      141.85      149.73      1.10 o 
   2   4   7       85.37       90.87      0.78 o 
   3   4   7      515.70      502.78      3.23 o 
   4   4   7       15.81       15.87      0.46 o 
   5   4   7       59.64       60.31      0.90 o 
   6   4   7      526.16      493.71      4.19 o 
   7   4   7      133.20      113.88      1.40 o 
   8   4   7      150.77      154.50      2.09 o 
   9   4   7       10.86       10.36      0.76 o 
  10   4   7       34.50       38.23      1.21 o 
   0   5   7       42.62       34.93      0.88 o 
   1   5   7     1326.91     1452.09      8.36 o 
   2   5   7      296.13      299.07      1.96 o 
   3   5   7      650.86      643.52      4.56 o 
   4   5   7       96.25       90.90      1.04 o 
   5   5   7        1.91        1.94      0.38 o 
   6   5   7       55.57       55.00      0.95 o 
   7   5   7      173.92      152.84      2.04 o 
   8   5   7      126.28      117.64      1.81 o 
   9   5   7      113.89      105.48      2.40 o 
  10   5   7       72.43       74.60      1.61 o 
   0   6   7      320.63      359.64      3.83 o 
   1   6   7       21.07       26.17      0.60 o 
   2   6   7      135.49      145.89      1.38 o 
   3   6   7      199.35      206.17      1.78 o 
   4   6   7      775.02      771.02      7.61 o 
   5   6   7      190.94      188.60      1.88 o 
   6   6   7      118.91      116.66      1.56 o 
   7   6   7       45.40       42.20      1.11 o 
   8   6   7       28.40       33.62      1.07 o 
   9   6   7       81.53       77.97      1.58 o 
  10   6   7       98.12      112.48      1.98 o 
   0   7   7      615.75      604.93      5.23 o 
   1   7   7      777.51      817.74      5.41 o 
   2   7   7       95.59       91.22      0.98 o 
   3   7   7      106.99      106.21      1.30 o 
   4   7   7      100.71       86.59      1.15 o 
   5   7   7      270.66      235.26      3.12 o 
   6   7   7      104.44       93.77      1.71 o 
   7   7   7      289.98      292.38      3.27 o 
   8   7   7       46.09       46.34      1.70 o 
   9   7   7        5.27        7.10      0.79 o 
   0   8   7      141.96      152.66      3.06 o 
   1   8   7       19.18       20.45      0.52 o 
   2   8   7      120.11      113.14      1.61 o 
   3   8   7      685.66      624.47      8.11 o 
   4   8   7      262.97      241.35      2.47 o 
   5   8   7      138.37      132.26      1.70 o 
   6   8   7      106.88      101.78      1.51 o 
   7   8   7       29.87       32.31      1.07 o 
   8   8   7       25.87       28.26      1.30 o 
   9   8   7       26.71       28.66      1.11 o 
   0   9   7        3.89        2.42      0.60 o 
   1   9   7      680.57      649.74      5.22 o 
   2   9   7      222.62      222.80      2.04 o 
   3   9   7      862.52      863.10      7.03 o 
   4   9   7      104.67       91.16      1.65 o 
   5   9   7       51.21       45.05      1.06 o 
   6   9   7       53.57       53.22      1.15 o 
   7   9   7       94.41      100.51      2.13 o 
   8   9   7      129.33      134.11      2.42 o 
   0  10   7        7.43        7.06      0.70 o 
   1  10   7      131.42      130.19      1.70 o 
   2  10   7      191.20      189.97      3.44 o 
   3  10   7       14.19       12.55      0.63 o 
   4  10   7       64.91       52.79      1.11 o 
   5  10   7       67.11       66.23      1.29 o 
   6  10   7       28.94       24.69      0.86 o 
   7  10   7       62.09       64.71      1.72 o 
   8  10   7       26.22       26.92      1.10 o 
   0  11   7        0.05       -0.41      0.69 o 
   1  11   7       99.06       96.91      1.53 o 
   2  11   7       33.22       29.21      1.04 o 
   3  11   7       70.97       55.45      1.21 o 
   4  11   7       54.91       54.72      1.14 o 
   5  11   7       78.83       81.80      1.68 o 
   6  11   7      129.88      131.62      1.87 o 
   7  11   7        8.85       10.82      0.77 o 
   0  12   7        3.67        4.20      1.07 o 
   1  12   7      344.06      337.45      4.15 o 
   2  12   7       52.09       52.07      1.34 o 
   3  12   7       69.91       75.13      1.76 o 
   4  12   7       54.23       58.63      1.62 o 
   5  12   7       71.41       73.50      1.38 o 
   6  12   7      120.61      128.05      2.37 o 
   0  13   7        0.28       -0.92      0.92 o 
   1  13   7        8.31        8.29      0.92 o 
   2  13   7      132.56      134.65      2.51 o 
   3  13   7       59.32       61.96      1.52 o 
   4  13   7      100.11      105.22      2.01 o 
   5  13   7       61.23       68.26      1.68 o 
   0  14   7        6.70        7.77      1.80 o 
   1  14   7       21.10       23.63      1.44 o 
   2  14   7       15.77       18.64      1.39 o 
   3  14   7        4.15        4.53      1.07 o 
   4  14   7        3.86        2.74      0.81 o 
   0  15   7      165.76      194.88      4.80 o 
   1  15   7       21.96       25.52      1.62 o 
   1   0   8       43.42       48.11      0.75 o 
   2   0   8     1037.92     1126.48      9.23 o 
   3   0   8      269.26      248.62      2.61 o 
   4   0   8       22.19       19.77      0.67 o 
   5   0   8       47.74       40.07      1.16 o 
   6   0   8        3.56        6.38      0.54 o 
   7   0   8      392.46      324.71      3.54 o 
   8   0   8        4.39        6.05      0.72 o 
   9   0   8        1.05        1.01      0.78 o 
  10   0   8        0.76        1.61      0.89 o 
   0   1   8       18.29       20.75      0.57 o 
   1   1   8       15.79       17.33      0.51 o 
   2   1   8      147.53      165.49      1.25 o 
   3   1   8       65.21       72.93      0.80 o 
   4   1   8      292.94      310.56      2.27 o 
   5   1   8      120.57      109.98      1.09 o 
   7   1   8       14.19       16.56      0.79 o 
   8   1   8      148.73      141.06      1.62 o 
   9   1   8       21.74       21.60      0.85 o 
  10   1   8       57.55       60.57      1.94 o 
   0   2   8        4.13        1.47      0.61 o 
   1   2   8     1149.64     1288.10      7.42 o 
   2   2   8      942.72     1002.72      6.10 o 
   3   2   8      276.59      251.09      1.78 o 
   4   2   8       78.46       84.68      0.84 o 
   5   2   8       14.44       11.00      0.48 o 
   6   2   8      207.88      204.42      1.84 o 
   7   2   8       85.01       78.67      1.13 o 
   8   2   8      214.08      201.26      2.07 o 
   9   2   8       12.11       14.89      0.76 o 
  10   2   8       22.47       19.63      1.17 o 
   0   3   8        7.53        8.52      0.39 o 
   1   3   8     1160.37     1368.93      7.89 o 
   2   3   8      121.46      110.85      0.91 o 
   3   3   8     1014.08     1039.95      6.36 o 
   4   3   8      546.57      608.99      3.90 o 
   5   3   8      321.98      314.19      2.68 o 
   6   3   8       37.19       36.45      0.80 o 
   7   3   8       71.51       77.95      1.14 o 
   8   3   8      220.11      209.69      2.14 o 
   9   3   8        9.25        8.83      1.07 o 
  10   3   8       27.49       27.50      1.02 o 
   0   4   8      129.08      111.05      1.28 o 
   1   4   8      233.01      256.18      1.71 o 
   2   4   8       27.36       22.82      0.45 o 
   3   4   8      185.07      217.79      1.61 o 
   4   4   8        3.46        5.02      0.47 o 
   5   4   8       92.21       83.38      1.15 o 
   6   4   8       76.91       78.06      1.18 o 
   7   4   8       32.92       25.82      0.74 o 
   8   4   8      368.05      352.43      3.73 o 
   9   4   8      149.24      145.83      2.13 o 
  10   4   8      289.56      307.30      3.55 o 
   0   5   8      489.50      477.83      4.19 o 
   1   5   8      422.15      449.86      2.81 o 
   2   5   8      361.66      338.88      2.20 o 
   3   5   8      305.07      318.41      2.50 o 
   4   5   8      624.01      580.49      7.87 o 
   5   5   8      103.53       93.24      1.12 o 
   6   5   8      272.72      246.11      2.31 o 
   7   5   8      106.87       86.30      1.50 o 
   8   5   8       80.04       78.66      1.54 o 
   9   5   8      162.67      158.06      2.27 o 
  10   5   8      383.69      405.24      4.39 o 
   0   6   8      504.25      459.72      4.08 o 
   1   6   8      290.23      296.10      1.98 o 
   2   6   8        1.41        0.85      0.30 o 
   3   6   8       77.21       72.26      0.95 o 
   4   6   8      157.82      144.63      1.45 o 
   5   6   8        3.29        1.09      0.40 o 
   6   6   8       81.51       66.07      1.29 o 
   7   6   8      205.73      193.49      2.44 o 
   8   6   8       54.22       56.50      1.33 o 
   9   6   8      125.28      122.23      2.20 o 
  10   6   8       59.42       69.41      1.61 o 
   0   7   8       12.99       10.58      0.51 o 
   1   7   8      201.54      196.10      1.63 o 
   2   7   8      303.10      293.45      3.49 o 
   3   7   8      194.47      186.21      1.71 o 
   4   7   8     1034.82      964.52      7.17 o 
   5   7   8        9.71       12.69      0.63 o 
   6   7   8      154.20      157.87      2.15 o 
   7   7   8       82.82       87.55      1.59 o 
   8   7   8      216.39      220.14      2.79 o 
   9   7   8      190.58      188.62      2.62 o 
   0   8   8        4.69        4.44      0.61 o 
   1   8   8      512.13      507.56      3.74 o 
   2   8   8      371.44      363.32      3.46 o 
   3   8   8      380.42      354.71      3.11 o 
   4   8   8      508.51      469.56      4.54 o 
   5   8   8      107.56       99.14      1.46 o 
   6   8   8       78.55       77.88      1.33 o 
   7   8   8       34.80       33.11      1.10 o 
   8   8   8       35.36       28.23      1.07 o 
   9   8   8       61.84       67.85      1.86 o 
   0   9   8      110.55       97.36      2.83 o 
   1   9   8       45.88       49.07      0.90 o 
   2   9   8       10.64       12.48      0.51 o 
   3   9   8      105.58       94.38      1.36 o 
   4   9   8       16.05       13.00      0.76 o 
   5   9   8       24.38       23.23      0.80 o 
   6   9   8       51.80       50.61      1.13 o 
   7   9   8       32.56       30.55      1.08 o 
   8   9   8       13.44       12.42      0.89 o 
   0  10   8       16.04       20.19      0.91 o 
   1  10   8      300.92      294.60      2.67 o 
   2  10   8        4.15        2.35      0.60 o 
   3  10   8      139.81      134.84      1.72 o 
   4  10   8      141.51      139.27      2.03 o 
   5  10   8       45.68       47.54      1.10 o 
   6  10   8       81.13       77.69      1.41 o 
   7  10   8       32.81       32.26      1.14 o 
   8  10   8       49.55       54.86      1.52 o 
   0  11   8       32.40       30.48      1.15 o 
   1  11   8       39.41       40.73      1.07 o 
   2  11   8      206.61      196.26      3.47 o 
   3  11   8        9.55        9.17      0.76 o 
   4  11   8      106.39      113.96      1.86 o 
   5  11   8       42.48       43.69      1.22 o 
   6  11   8       10.33        8.38      0.71 o 
   7  11   8        0.36        1.19      0.71 o 
   0  12   8        2.43        3.59      1.15 o 
   1  12   8       72.87       70.72      1.72 o 
   2  12   8       80.23       72.41      1.54 o 
   3  12   8       23.59       24.11      1.12 o 
   4  12   8      194.06      200.63      2.87 o 
   5  12   8       18.37       22.33      0.89 o 
   6  12   8        2.21        1.56      0.65 o 
   0  13   8       14.76       13.14      1.43 o 
   1  13   8       25.05       26.56      1.47 o 
   2  13   8        2.66        1.97      0.78 o 
   3  13   8       59.25       59.56      1.61 o 
   4  13   8      100.09       98.32      2.41 o 
   5  13   8      147.93      145.54      2.49 o 
   0  14   8       18.27       20.77      2.45 o 
   1  14   8       64.29       66.04      2.17 o 
   2  14   8        8.06        8.73      1.17 o 
   3  14   8        2.25        2.29      1.05 o 
   1   0   9      531.43      609.04      5.18 o 
   2   0   9      355.63      366.98      3.28 o 
   3   0   9        4.97        2.82      0.40 o 
   4   0   9       61.30       44.67      0.95 o 
   5   0   9      279.26      247.61      3.38 o 
   6   0   9       19.47       12.52      0.65 o 
   7   0   9      296.03      279.56      3.19 o 
   8   0   9       90.96       88.89      4.62 o 
   9   0   9       23.94       27.63      1.60 o 
  10   0   9       14.12       13.89      1.20 o 
   0   1   9      425.40      492.29      4.26 o 
   1   1   9      449.21      489.16      3.00 o 
   2   1   9      154.38      186.66      1.39 o 
   3   1   9      273.23      277.42      1.94 o 
   4   1   9      233.88      223.22      1.76 o 
   5   1   9       48.40       44.25      0.71 o 
   6   1   9       73.58       65.08      0.87 o 
   7   1   9      275.45      277.16      2.54 o 
   8   1   9       13.14       11.71      0.60 o 
   9   1   9       41.20       42.51      1.12 o 
  10   1   9        0.68       -0.13      0.67 o 
   0   2   9      374.26      437.97      3.84 o 
   1   2   9      515.40      543.90      3.31 o 
   2   2   9      653.15      690.80      4.32 o 
   3   2   9      465.22      496.59      3.22 o 
   4   2   9      705.89      678.57      4.52 o 
   5   2   9      522.14      534.00      3.90 o 
   6   2   9      386.57      357.35      3.26 o 
   7   2   9      121.10       96.99      1.29 o 
   8   2   9      146.43      129.68      1.58 o 
   9   2   9      147.19      162.29      1.88 o 
  10   2   9        0.59        0.11      0.77 o 
   0   3   9      542.78      565.22      4.86 o 
   1   3   9      614.59      669.87      4.02 o 
   2   3   9       63.96       67.79      0.73 o 
   3   3   9      405.93      406.26      2.71 o 
   4   3   9      411.34      391.86      2.66 o 
   5   3   9       73.63       83.56      1.12 o 
   6   3   9        3.81        1.44      0.41 o 
   7   3   9        6.19        7.15      0.53 o 
   8   3   9       96.36       81.60      1.24 o 
   9   3   9       46.46       53.17      1.55 o 
  10   3   9       43.97       42.33      1.25 o 
   0   4   9       16.87       14.20      0.63 o 
   1   4   9      105.68      112.10      0.94 o 
   2   4   9     1548.97     1590.93      9.57 o 
   3   4   9       51.57       46.28      0.67 o 
   4   4   9      461.16      434.28      7.73 o 
   5   4   9      444.68      441.29      3.83 o 
   6   4   9       80.80       77.00      1.13 o 
   7   4   9      103.34       93.42      1.37 o 
   8   4   9      192.38      185.79      2.40 o 
   9   4   9       39.21       43.77      1.24 o 
  10   4   9       19.35       24.42      1.05 o 
   0   5   9       18.54       16.70      0.57 o 
   1   5   9      156.06      155.13      1.20 o 
   2   5   9       33.56       32.90      0.56 o 
   3   5   9      994.48     1003.99      6.94 o 
   4   5   9       42.64       49.31      0.93 o 
   5   5   9      396.13      356.78      3.05 o 
   6   5   9      171.02      156.32      1.72 o 
   7   5   9       56.28       62.26      1.31 o 
   8   5   9       12.63       12.01      0.78 o 
   9   5   9      118.14      110.18      1.88 o 
  10   5   9        3.55        2.47      0.75 o 
   0   6   9      149.16      116.92      1.43 o 
   1   6   9      512.60      508.75      3.19 o 
   2   6   9      207.78      199.46      1.76 o 
   3   6   9       12.23       15.82      0.52 o 
   4   6   9      687.60      705.86      5.38 o 
   5   6   9      203.37      180.36      1.75 o 
   6   6   9      211.11      203.43      2.48 o 
   7   6   9       91.67       87.24      1.57 o 
   8   6   9       94.94       87.70      1.72 o 
   9   6   9      132.02      145.86      2.34 o 
   0   7   9       81.22       94.81      1.80 o 
   1   7   9      304.53      294.96      2.37 o 
   2   7   9     1260.84     1281.21      8.75 o 
   3   7   9       45.95       47.32      0.83 o 
   4   7   9      180.35      180.25      1.73 o 
   5   7   9       70.83       66.67      1.36 o 
   6   7   9      111.96      110.48      1.74 o 
   7   7   9        3.51        2.83      0.65 o 
   8   7   9       29.75       32.51      1.13 o 
   9   7   9       64.60       78.11      1.68 o 
   0   8   9       62.65       53.59      1.41 o 
   1   8   9       80.34       83.85      0.98 o 
   2   8   9      216.45      199.94      1.83 o 
   3   8   9       14.44       15.35      0.55 o 
   4   8   9      185.86      167.97      1.96 o 
   5   8   9       40.71       40.50      0.99 o 
   6   8   9       44.23       46.99      1.20 o 
   7   8   9       12.22       13.26      0.85 o 
   8   8   9       99.77      106.45      1.89 o 
   9   8   9       10.42       11.96      0.95 o 
   0   9   9      239.15      217.22      3.70 o 
   1   9   9      180.36      170.83      1.90 o 
   2   9   9      251.52      239.13      2.82 o 
   3   9   9      107.70      103.04      1.45 o 
   4   9   9      156.96      155.46      1.90 o 
   5   9   9       22.54       22.11      0.81 o 
   6   9   9      123.05      120.49      1.90 o 
   7   9   9       36.97       37.31      1.20 o 
   8   9   9       61.10       65.93      1.58 o 
   0  10   9       13.74       14.30      0.83 o 
   1  10   9      282.40      272.74      2.70 o 
   2  10   9      151.79      142.85      2.47 o 
   3  10   9      132.92      121.13      1.86 o 
   4  10   9       98.27      103.78      1.53 o 
   5  10   9       89.57       82.53      1.41 o 
   6  10   9       32.07       35.16      1.14 o 
   7  10   9       48.50       49.36      1.37 o 
   0  11   9      193.87      187.65      2.80 o 
   1  11   9      121.62      106.98      1.82 o 
   2  11   9       51.80       49.74      1.30 o 
   3  11   9       13.81       14.65      0.88 o 
   4  11   9       18.58       19.62      0.80 o 
   5  11   9        2.61        2.89      0.59 o 
   6  11   9       42.59       44.83      1.18 o 
   7  11   9      102.90      112.62      2.00 o 
   0  12   9       41.38       40.29      2.01 o 
   1  12   9       74.81       69.66      2.38 o 
   2  12   9        7.09        6.52      0.80 o 
   3  12   9      132.91      130.09      2.18 o 
   4  12   9       15.89       14.99      1.01 o 
   5  12   9       72.85       76.04      1.55 o 
   6  12   9      168.44      176.67      2.33 o 
   0  13   9        0.00        0.45      1.57 o 
   1  13   9       44.97       47.56      1.87 o 
   2  13   9       47.54       50.15      2.11 o 
   3  13   9       76.56       87.81      1.83 o 
   4  13   9      130.78      142.49      2.42 o 
   0  14   9        2.63        3.37      1.78 o 
   1  14   9        0.66        0.06      0.91 o 
   2  14   9       16.78       20.54      1.69 o 
   3  14   9       74.21       79.01      2.07 o 
   0   0  10       67.13       67.76      2.00 o 
   1   0  10      133.52      161.83      1.70 o 
   2   0  10      335.17      332.62      3.05 o 
   3   0  10       12.68       16.49      0.62 o 
   4   0  10        1.86        2.84      0.47 o 
   5   0  10      212.66      218.78      2.56 o 
   6   0  10     1433.47     1271.08     20.96 o 
   7   0  10        0.53        1.73      0.55 o 
   8   0  10        1.21        2.12      0.80 o 
   9   0  10        1.62        1.21      0.85 o 
  10   0  10        3.45        3.98      1.01 o 
   0   1  10     1135.07     1303.66     10.68 o 
   1   1  10      391.73      395.42      2.50 o 
   2   1  10      290.29      306.90      2.12 o 
   3   1  10       15.34       11.92      0.40 o 
   4   1  10      473.04      463.53      3.25 o 
   5   1  10      188.72      172.38      1.53 o 
   6   1  10       15.86       20.27      0.55 o 
   7   1  10      120.85      112.78      1.41 o 
   8   1  10       77.58       79.72      1.28 o 
   9   1  10        9.12        8.70      0.70 o 
  10   1  10      105.65      106.45      1.83 o 
   0   2  10      249.50      245.93      2.37 o 
   1   2  10       10.01       12.47      0.36 o 
   2   2  10       62.56       49.75      0.64 o 
   3   2  10      780.57      800.98      5.02 o 
   4   2  10      162.23      154.09      1.38 o 
   5   2  10      382.45      349.36      4.00 o 
   6   2  10      335.78      290.65      2.81 o 
   7   2  10       27.84       27.35      0.77 o 
   8   2  10      122.09      117.55      1.52 o 
   9   2  10       26.21       28.94      0.86 o 
  10   2  10       32.75       34.34      1.46 o 
   0   3  10       28.74       26.60      0.67 o 
   1   3  10     1055.80     1078.17      6.32 o 
   2   3  10       13.72       16.25      0.41 o 
   3   3  10      196.10      193.87      1.51 o 
   4   3  10      263.89      254.94      2.88 o 
   5   3  10      113.15      101.48      1.27 o 
   6   3  10       15.30       16.58      0.77 o 
   7   3  10       60.85       56.73      1.03 o 
   8   3  10       90.83       87.07      1.31 o 
   9   3  10       10.11       13.56      0.83 o 
  10   3  10       44.84       43.62      1.42 o 
   0   4  10      134.82      136.77      1.55 o 
   1   4  10      539.87      531.77      3.30 o 
   2   4  10      105.02      118.98      1.07 o 
   3   4  10      239.17      239.91      1.89 o 
   4   4  10      375.27      365.05      3.84 o 
   5   4  10       26.17       22.75      0.67 o 
   6   4  10      224.40      198.90      2.01 o 
   7   4  10       22.70       23.08      1.02 o 
   8   4  10      139.84      134.97      2.00 o 
   9   4  10       84.58       90.56      2.01 o 
  10   4  10       74.95       81.98      1.69 o 
   0   5  10        0.20        0.49      0.36 o 
   1   5  10      309.62      313.62      2.11 o 
   2   5  10      130.91      121.97      1.10 o 
   3   5  10      347.59      328.34      4.01 o 
   4   5  10      319.04      306.49      2.68 o 
   5   5  10      183.92      165.56      2.08 o 
   6   5  10       69.68       80.32      1.19 o 
   7   5  10       30.96       32.00      1.05 o 
   8   5  10       18.33       16.97      0.86 o 
   9   5  10       62.15       61.18      1.46 o 
   0   6  10       19.88       16.35      0.58 o 
   1   6  10       39.37       35.36      0.63 o 
   2   6  10      507.48      487.24      3.64 o 
   3   6  10       72.72       55.11      1.09 o 
   4   6  10       39.19       31.11      0.73 o 
   5   6  10       17.59       16.18      0.63 o 
   6   6  10       52.27       43.95      1.14 o 
   7   6  10       56.44       54.25      1.30 o 
   8   6  10       71.98       74.29      1.56 o 
   9   6  10      190.38      206.60      2.78 o 
   0   7  10      359.58      314.54      3.87 o 
   1   7  10      295.88      269.71      2.24 o 
   2   7  10       20.20       23.33      0.63 o 
   3   7  10     1042.18      999.17      7.44 o 
   4   7  10      109.19       96.98      1.54 o 
   5   7  10      306.21      294.00      3.20 o 
   6   7  10       24.51       28.58      1.20 o 
   7   7  10       28.59       27.12      1.02 o 
   8   7  10       18.00       21.17      1.00 o 
   9   7  10      195.89      217.52      3.02 o 
   0   8  10      496.93      446.95      5.18 o 
   1   8  10      517.89      492.18      7.37 o 
   2   8  10      166.74      137.11      1.53 o 
   3   8  10       26.50       22.78      0.66 o 
   4   8  10       94.47       94.33      1.43 o 
   5   8  10      137.52      136.96      1.80 o 
   6   8  10      101.30       90.91      1.62 o 
   7   8  10        5.31        6.00      0.74 o 
   8   8  10      107.21      127.36      2.11 o 
   0   9  10       90.18       79.94      2.10 o 
   1   9  10      292.17      281.03      2.75 o 
   2   9  10       64.01       64.45      0.98 o 
   3   9  10      332.47      310.79      3.76 o 
   4   9  10      105.07       90.14      1.78 o 
   5   9  10       48.16       56.13      1.18 o 
   6   9  10       47.84       51.87      1.29 o 
   7   9  10      106.65      125.10      2.06 o 
   8   9  10       44.91       51.94      1.46 o 
   0  10  10      114.00      110.04      1.98 o 
   1  10  10      138.02      132.48      1.67 o 
   2  10  10        9.56        8.76      0.72 o 
   3  10  10      352.72      359.81      3.84 o 
   4  10  10       99.99      105.57      1.58 o 
   5  10  10       53.97       52.51      1.19 o 
   6  10  10       26.09       27.61      1.04 o 
   7  10  10       36.50       40.62      1.28 o 
   0  11  10       22.00       24.88      1.21 o 
   1  11  10       50.44       49.19      1.27 o 
   2  11  10       70.28       65.94      1.63 o 
   3  11  10       73.06       73.13      2.11 o 
   4  11  10       59.53       59.32      1.24 o 
   5  11  10      124.90      130.31      1.88 o 
   6  11  10       26.90       27.54      1.08 o 
   0  12  10      183.00      179.26      6.10 o 
   1  12  10       91.55       89.15      1.72 o 
   2  12  10       39.97       41.19      1.27 o 
   3  12  10        3.79        3.32      0.73 o 
   4  12  10        7.18        6.63      0.84 o 
   5  12  10      147.54      152.04      2.30 o 
   0  13  10       36.15       39.16      2.98 o 
   1  13  10       45.97       48.15      2.33 o 
   2  13  10       55.64       55.28      1.66 o 
   3  13  10       25.95       26.80      1.15 o 
   4  13  10      194.67      207.61      3.06 o 
   0  14  10       20.11       27.16      2.75 o 
   1  14  10       53.61       60.43      2.64 o 
   2  14  10       52.44       60.74      2.30 o 
   1   0  11        0.74        0.58      0.33 o 
   2   0  11       12.85        7.57      0.51 o 
   3   0  11      455.08      413.72      4.16 o 
   4   0  11       34.94       35.09      1.18 o 
   5   0  11     2068.61     2039.38     18.19 o 
   6   0  11        7.66        5.40      0.59 o 
   7   0  11        0.98        0.65      0.53 o 
   8   0  11       59.26       53.09      3.12 o 
   9   0  11       36.53       35.51      1.56 o 
  10   0  11        1.64        1.56      0.98 o 
   0   1  11      968.33     1031.67      8.59 o 
   1   1  11      132.01      129.12      1.05 o 
   2   1  11      465.20      489.32      3.21 o 
   3   1  11      237.12      219.72      1.77 o 
   4   1  11      362.74      326.10      5.52 o 
   5   1  11       16.37       13.70      0.48 o 
   6   1  11       29.26       28.27      0.72 o 
   7   1  11      112.59      104.95      1.38 o 
   8   1  11        1.98        2.05      0.50 o 
   9   1  11      126.36      126.93      2.11 o 
  10   1  11       53.34       50.00      1.34 o 
   0   2  11        8.79       11.91      0.57 o 
   1   2  11      336.72      340.54      2.35 o 
   2   2  11      368.85      354.65      2.44 o 
   3   2  11     2180.11     2147.24     15.02 o 
   4   2  11      198.10      175.56      2.23 o 
   5   2  11       47.83       46.35      0.85 o 
   6   2  11       30.19       24.18      0.83 o 
   7   2  11      341.65      335.60      3.02 o 
   8   2  11       64.52       63.05      1.26 o 
   9   2  11       55.71       50.20      1.16 o 
  10   2  11       66.46       75.94      2.03 o 
   0   3  11       21.12       20.08      0.77 o 
   1   3  11        2.13        3.53      0.30 o 
   2   3  11      281.07      256.49      1.89 o 
   3   3  11      265.18      236.18      2.57 o 
   4   3  11       63.30       64.78      1.00 o 
   5   3  11      172.05      159.89      1.71 o 
   6   3  11       91.54       88.78      1.24 o 
   7   3  11       17.14       16.91      0.81 o 
   8   3  11       75.75       74.22      1.23 o 
   9   3  11       49.33       59.94      1.40 o 
  10   3  11       75.53       80.54      2.04 o 
   0   4  11       10.38       13.63      0.63 o 
   1   4  11       69.12       85.77      0.90 o 
   2   4  11      981.67      964.76      6.01 o 
   3   4  11     1009.43      982.83      6.13 o 
   4   4  11      124.60      108.60      1.63 o 
   5   4  11       39.36       34.16      0.81 o 
   6   4  11      381.64      353.95      3.12 o 
   7   4  11      106.93      103.34      1.49 o 
   8   4  11       94.16       91.11      1.48 o 
   9   4  11       86.77       86.88      1.69 o 
   0   5  11      286.50      284.23      3.05 o 
   1   5  11       33.07       36.75      0.62 o 
   2   5  11      109.24      102.08      1.02 o 
   3   5  11      595.00      575.31      7.12 o 
   4   5  11       33.15       27.49      0.75 o 
   5   5  11      188.56      180.86      1.90 o 
   6   5  11       10.97       11.91      0.60 o 
   7   5  11       62.96       73.85      1.32 o 
   8   5  11       78.13       78.46      1.57 o 
   9   5  11       59.80       56.69      1.43 o 
   0   6  11      464.86      478.17     13.29 o 
   1   6  11      111.36      107.78      1.34 o 
   2   6  11      480.02      443.08      6.43 o 
   3   6  11      303.65      303.44      2.66 o 
   4   6  11       82.63       67.79      1.11 o 
   5   6  11      217.52      202.81      2.08 o 
   6   6  11       60.13       59.21      1.18 o 
   7   6  11       24.70       24.29      0.96 o 
   8   6  11        1.30        1.39      0.68 o 
   9   6  11      146.94      158.23      2.41 o 
   0   7  11       45.07       35.82      0.88 o 
   1   7  11       47.93       44.05      0.78 o 
   2   7  11      162.40      143.71      1.48 o 
   3   7  11       90.65       82.43      1.10 o 
   4   7  11      195.00      184.58      1.81 o 
   5   7  11       82.32       73.50      1.27 o 
   6   7  11       26.77       23.05      0.93 o 
   7   7  11       62.56       58.42      1.40 o 
   8   7  11       45.01       49.69      1.38 o 
   0   8  11     1136.36     1089.49     13.18 o 
   1   8  11      364.80      332.82      3.64 o 
   2   8  11       41.95       36.97      0.77 o 
   3   8  11      108.38       98.25      1.23 o 
   4   8  11        2.60        3.06      0.49 o 
   5   8  11       55.28       64.72      1.35 o 
   6   8  11        3.47        4.74      0.70 o 
   7   8  11       46.99       47.67      1.34 o 
   8   8  11       25.84       25.34      1.11 o 
   0   9  11      158.69      137.42      4.43 o 
   1   9  11       48.42       43.45      0.97 o 
   2   9  11      122.52      113.89      1.34 o 
   3   9  11        5.36        4.72      0.51 o 
   4   9  11      141.53      140.50      1.83 o 
   5   9  11       63.93       62.75      1.37 o 
   6   9  11       15.55       19.97      0.93 o 
   7   9  11       47.17       54.52      1.42 o 
   0  10  11       56.94       47.51      1.55 o 
   1  10  11       49.31       46.40      1.56 o 
   2  10  11      169.25      159.67      2.10 o 
   3  10  11      106.86      107.59      1.57 o 
   4  10  11        2.87        2.92      0.58 o 
   5  10  11       69.93       75.31      1.53 o 
   6  10  11        4.19        4.84      0.75 o 
   7  10  11       94.71      104.24      1.93 o 
   0  11  11       44.84       44.41      1.57 o 
   1  11  11       99.65      100.33      1.63 o 
   2  11  11        8.59        9.25      0.80 o 
   3  11  11        3.15        4.13      0.71 o 
   4  11  11        3.68        5.59      0.72 o 
   5  11  11      136.07      136.29      2.11 o 
   6  11  11      112.47      120.58      2.05 o 
   0  12  11      120.76      120.86      4.80 o 
   1  12  11        5.41        7.20      0.84 o 
   2  12  11       77.35       78.21      1.69 o 
   3  12  11       80.65       78.98      1.74 o 
   4  12  11      133.10      145.15      2.44 o 
   5  12  11       57.20       62.30      1.95 o 
   0  13  11       22.00       27.63      2.61 o 
   1  13  11       11.67       14.37      1.51 o 
   2  13  11       44.51       49.20      1.46 o 
   3  13  11       15.04       14.69      0.98 o 
   0   0  12      244.43      270.86      3.75 o 
   1   0  12        0.47        1.28      0.37 o 
   2   0  12        2.79        3.23      0.47 o 
   3   0  12     2399.29     2288.03     25.10 o 
   4   0  12      336.65      319.73      3.49 o 
   5   0  12      671.10      593.55      5.87 o 
   6   0  12      204.50      192.74      2.45 o 
   7   0  12      216.05      193.91      2.88 o 
   8   0  12        1.26        0.32      0.83 o 
   9   0  12       48.60       56.97      1.89 o 
  10   0  12       21.78       30.45      2.61 o 
   0   1  12        9.12       13.12      1.07 o 
   1   1  12       20.24       20.45      0.45 o 
   2   1  12       21.01       25.21      0.59 o 
   3   1  12       19.33       15.25      0.48 o 
   4   1  12      415.21      389.63      2.99 o 
   5   1  12       48.52       43.52      0.76 o 
   6   1  12       15.94       16.89      0.58 o 
   7   1  12       81.61       74.22      1.17 o 
   8   1  12       72.65       68.12      1.27 o 
   9   1  12       15.66       18.86      0.91 o 
   1   2  12      225.52      206.84      1.60 o 
   2   2  12      151.09      150.91      1.37 o 
   3   2  12      207.67      186.96      3.15 o 
   4   2  12      346.25      324.25      2.61 o 
   5   2  12      276.41      248.67      2.18 o 
   6   2  12      159.59      161.43      1.77 o 
   7   2  12       90.75       80.42      1.23 o 
   8   2  12       27.36       25.77      0.81 o 
   9   2  12       17.40       15.40      0.79 o 
   0   3  12      243.69      240.95      2.44 o 
   1   3  12      103.48      104.02      1.02 o 
   2   3  12      436.03      461.50      4.12 o 
   3   3  12      180.73      157.49      1.44 o 
   4   3  12      299.81      289.91      2.57 o 
   5   3  12      178.97      168.89      1.80 o 
   6   3  12       66.01       59.26      1.04 o 
   7   3  12        9.63       12.25      0.62 o 
   8   3  12        9.59       10.25      0.65 o 
   9   3  12       71.10       74.57      1.56 o 
   0   4  12      271.35      258.45      5.31 o 
   1   4  12       11.27       16.54      0.45 o 
   2   4  12      207.63      187.31      2.65 o 
   3   4  12      257.75      261.57      2.25 o 
   4   4  12      111.60      105.37      1.33 o 
   5   4  12      166.41      154.48      1.72 o 
   6   4  12        5.75        4.71      0.52 o 
   7   4  12       22.87       17.74      0.70 o 
   8   4  12      153.29      151.81      2.35 o 
   9   4  12       12.30       10.97      0.85 o 
   0   5  12      746.01      713.45      6.78 o 
   1   5  12       16.44       17.71      0.47 o 
   2   5  12      399.78      383.80      2.84 o 
   3   5  12      168.30      159.71      1.70 o 
   4   5  12      239.60      223.55      2.19 o 
   5   5  12      241.56      233.61      2.30 o 
   6   5  12       58.26       58.42      1.07 o 
   7   5  12       24.85       24.54      0.88 o 
   8   5  12       20.73       21.46      0.97 o 
   9   5  12       12.29       14.16      0.94 o 
   0   6  12        4.01        1.57      0.49 o 
   1   6  12       55.83       56.90      0.83 o 
   2   6  12      174.18      163.58      1.83 o 
   3   6  12       28.90       30.94      0.75 o 
   4   6  12       18.66       17.45      0.66 o 
   5   6  12       36.51       34.67      0.94 o 
   6   6  12      287.29      277.04      2.89 o 
   7   6  12      129.27      131.99      2.04 o 
   8   6  12       30.88       29.44      1.11 o 
   0   7  12       19.70       17.76      0.84 o 
   1   7  12      186.22      162.55      1.60 o 
   2   7  12      421.29      398.48      3.35 o 
   3   7  12      121.96      119.36      1.37 o 
   4   7  12      385.78      372.57      3.26 o 
   5   7  12        2.71        2.04      0.54 o 
   6   7  12      165.33      167.99      2.31 o 
   7   7  12       56.51       62.40      1.44 o 
   8   7  12       13.89       15.60      0.96 o 
   0   8  12      128.74      114.40      3.36 o 
   1   8  12      202.65      203.50      2.31 o 
   2   8  12      173.39      162.63      1.75 o 
   3   8  12       51.35       50.17      0.92 o 
   4   8  12       72.38       73.06      1.27 o 
   5   8  12      151.18      139.00      2.03 o 
   6   8  12       56.71       57.70      1.40 o 
   7   8  12       72.25       86.66      1.73 o 
   8   8  12       84.82       92.52      1.85 o 
   0   9  12      155.83      125.32      2.49 o 
   1   9  12       16.29       16.73      0.69 o 
   2   9  12       49.77       50.75      0.99 o 
   3   9  12        9.26        6.84      0.56 o 
   4   9  12       46.38       47.20      1.19 o 
   5   9  12       61.03       57.66      1.35 o 
   6   9  12        1.36        1.00      0.66 o 
   7   9  12      104.72      103.33      1.95 o 
   0  10  12       44.25       46.69      1.80 o 
   1  10  12      191.99      186.06      2.31 o 
   2  10  12       53.72       51.64      1.20 o 
   3  10  12       50.70       57.25      1.39 o 
   4  10  12        2.19        3.37      0.61 o 
   5  10  12      132.22      145.16      2.17 o 
   6  10  12       59.52       65.85      1.52 o 
   0  11  12       28.37       29.69      1.39 o 
   1  11  12        4.99        3.87      0.69 o 
   2  11  12       98.12       95.39      1.83 o 
   3  11  12      136.66      130.19      2.20 o 
   4  11  12       39.89       41.59      1.37 o 
   5  11  12       76.99       79.89      1.64 o 
   0  12  12        1.34        2.24      1.50 o 
   1  12  12        8.48        9.16      0.90 o 
   2  12  12      114.05      115.88      2.57 o 
   3  12  12      113.36      105.26      2.03 o 
   4  12  12       14.36       18.56      1.06 o 
   0  13  12      170.19      181.61      6.37 o 
   1  13  12       34.09       29.87      1.93 o 
   2  13  12      102.01      105.20      2.74 o 
   1   0  13        2.75        3.20      0.50 o 
   2   0  13       78.56       72.57      1.61 o 
   3   0  13       32.08       24.90      1.21 o 
   4   0  13     1444.99     1366.34     12.47 o 
   5   0  13      596.46      567.49      5.69 o 
   6   0  13        0.33       -0.52      0.52 o 
   7   0  13       94.91       99.57      1.97 o 
   8   0  13        1.71        2.21      0.99 o 
   9   0  13        0.90       -0.21      0.92 o 
   0   1  13      103.01       96.83      1.32 o 
   1   1  13      140.43      146.51      1.49 o 
   2   1  13       31.99       29.69      0.64 o 
   3   1  13      198.53      182.60      2.26 o 
   4   1  13       43.90       37.83      0.73 o 
   5   1  13       94.29       89.34      1.36 o 
   6   1  13       33.56       31.42      0.83 o 
   7   1  13       41.24       40.89      0.93 o 
   8   1  13        9.01        9.82      0.68 o 
   9   1  13      105.70      110.48      1.87 o 
   0   2  13      134.29      118.84      1.74 o 
   1   2  13      372.64      356.32      2.51 o 
   2   2  13      650.26      628.78      4.31 o 
   3   2  13      296.39      272.72      2.17 o 
   4   2  13      574.66      535.75      3.80 o 
   5   2  13      274.99      251.63      2.24 o 
   6   2  13       97.90       90.12      1.28 o 
   7   2  13      226.57      221.55      2.28 o 
   8   2  13       66.64       67.81      1.22 o 
   9   2  13       30.08       27.82      1.06 o 
   0   3  13       33.89       37.23      0.97 o 
   1   3  13       46.55       56.34      0.76 o 
   2   3  13      275.62      267.11      2.12 o 
   3   3  13      266.82      242.65      1.99 o 
   4   3  13      198.10      180.68      2.38 o 
   5   3  13       83.16       80.77      1.20 o 
   6   3  13       69.75       67.03      1.13 o 
   7   3  13       37.05       32.88      0.89 o 
   8   3  13      124.81      124.62      1.67 o 
   9   3  13       46.31       46.04      1.19 o 
   0   4  13      113.89      118.91      1.70 o 
   1   4  13      323.94      329.03      2.76 o 
   2   4  13     1368.74     1301.93      8.03 o 
   3   4  13      313.42      301.96      2.52 o 
   4   4  13       45.37       48.02      0.93 o 
   5   4  13        7.12        6.65      0.53 o 
   6   4  13      138.23      139.98      1.69 o 
   7   4  13        5.86        5.96      0.57 o 
   8   4  13       22.70       21.07      0.92 o 
   9   4  13        3.18        3.42      0.75 o 
   0   5  13      239.78      234.97      2.73 o 
   1   5  13      244.94      225.98      2.54 o 
   2   5  13      634.15      610.30      4.26 o 
   3   5  13      158.07      135.10      1.60 o 
   4   5  13      395.38      377.36      3.28 o 
   5   5  13       71.53       69.73      1.27 o 
   6   5  13       30.84       25.21      0.79 o 
   7   5  13       32.67       34.80      1.28 o 
   8   5  13        6.26       10.19      0.83 o 
   0   6  13     1113.42     1067.13     11.04 o 
   1   6  13      332.34      311.07      2.43 o 
   2   6  13      226.18      221.25      2.02 o 
   3   6  13      155.17      137.45      1.59 o 
   4   6  13       85.74       78.74      1.20 o 
   5   6  13       97.43       98.03      1.39 o 
   6   6  13       55.69       64.58      1.27 o 
   7   6  13       41.39       42.50      1.27 o 
   8   6  13       19.50       19.99      1.02 o 
   0   7  13       20.76       19.14      0.88 o 
   1   7  13        1.31        0.37      0.41 o 
   2   7  13      127.25      121.71      1.38 o 
   3   7  13      209.94      201.01      2.06 o 
   4   7  13        1.04        1.37      0.48 o 
   5   7  13      141.83      142.99      1.88 o 
   6   7  13       55.65       59.38      1.39 o 
   7   7  13        1.00        1.02      0.70 o 
   8   7  13       20.31       31.76      1.19 o 
   0   8  13       28.64       24.33      1.34 o 
   1   8  13      129.54      125.17      1.62 o 
   2   8  13       24.16       25.48      0.70 o 
   3   8  13        3.56        3.68      0.47 o 
   4   8  13       35.05       34.27      1.14 o 
   5   8  13       11.24       11.33      0.79 o 
   6   8  13       10.64       11.98      0.85 o 
   7   8  13       61.25       62.25      1.53 o 
   0   9  13       16.49       16.00      1.07 o 
   1   9  13        6.69        5.45      0.59 o 
   2   9  13      185.16      184.80      2.03 o 
   3   9  13       24.87       28.00      0.81 o 
   4   9  13       25.99       27.18      0.97 o 
   5   9  13       30.20       32.20      1.11 o 
   6   9  13       15.74       13.85      0.92 o 
   7   9  13      112.20      126.08      2.16 o 
   0  10  13      171.03      170.42      3.58 o 
   1  10  13      105.81      107.23      1.70 o 
   2  10  13       46.80       46.18      1.17 o 
   3  10  13       12.87       17.97      1.03 o 
   4  10  13      130.53      129.08      2.00 o 
   5  10  13      113.94      118.01      1.97 o 
   6  10  13        0.48        0.71      0.70 o 
   0  11  13      189.62      182.60      3.34 o 
   1  11  13        7.15        9.22      0.78 o 
   2  11  13       30.60       31.32      1.32 o 
   3  11  13        9.13        9.40      0.86 o 
   4  11  13       22.92       26.37      1.31 o 
   5  11  13       92.03       95.71      1.83 o 
   0  12  13       87.17       80.96      3.15 o 
   1  12  13        0.12       -0.14      0.74 o 
   2  12  13       16.10       13.10      1.04 o 
   3  12  13       13.12       14.56      0.99 o 
   0  13  13        0.47        2.47      1.71 o 
   1  13  13       34.39       40.49      2.23 o 
   0   0  14      402.61      348.35      4.74 o 
   1   0  14      111.70       83.94      1.42 o 
   2   0  14        0.30       -0.05      0.49 o 
   3   0  14        1.71        1.26      0.65 o 
   4   0  14     1183.04     1127.49     10.49 o 
   5   0  14      246.79      243.70      3.46 o 
   6   0  14       23.78       22.50      0.88 o 
   7   0  14       36.94       43.85      2.68 o 
   8   0  14        8.76        5.62      0.98 o 
   9   0  14       33.23       40.22      2.50 o 
   0   1  14      181.03      152.61      1.81 o 
   1   1  14      165.12      164.52      1.79 o 
   2   1  14      301.50      271.57      2.81 o 
   3   1  14      482.11      469.30      3.39 o 
   4   1  14      309.26      285.27      2.30 o 
   5   1  14      274.29      259.54      2.18 o 
   6   1  14      181.76      178.51      1.82 o 
   7   1  14       88.01       91.66      1.42 o 
   8   1  14       22.12       22.46      0.95 o 
   9   1  14       28.42       33.65      1.16 o 
   0   2  14      439.32      451.58      5.72 o 
   1   2  14      232.22      220.26      1.85 o 
   2   2  14       23.08       21.79      0.64 o 
   3   2  14      157.32      145.92      1.42 o 
   4   2  14      286.79      272.81      2.23 o 
   5   2  14       74.71       68.00      1.04 o 
   6   2  14       76.69       75.21      1.20 o 
   7   2  14      128.52      123.22      1.61 o 
   8   2  14       37.18       38.88      1.01 o 
   9   2  14       43.54       44.93      1.32 o 
   0   3  14       33.93       27.27      0.94 o 
   1   3  14      312.17      283.02      2.59 o 
   2   3  14      294.15      267.33      2.16 o 
   3   3  14      111.97      102.51      1.15 o 
   4   3  14       33.57       29.82      0.75 o 
   5   3  14       29.40       28.84      0.81 o 
   6   3  14       89.63       90.14      1.33 o 
   7   3  14       26.71       30.75      0.88 o 
   8   3  14       57.62       64.32      1.23 o 
   9   3  14       93.79       99.89      1.84 o 
   0   4  14       28.62       25.54      0.89 o 
   1   4  14      803.22      729.86      5.35 o 
   2   4  14       47.31       53.05      0.86 o 
   3   4  14       10.22       10.09      0.54 o 
   4   4  14      300.88      280.54      2.62 o 
   5   4  14       32.10       30.51      0.83 o 
   6   4  14       43.68       46.12      1.01 o 
   7   4  14      109.69      121.59      1.74 o 
   8   4  14       24.60       21.11      0.89 o 
   0   5  14       73.26       69.72      1.78 o 
   1   5  14       72.07       71.18      0.95 o 
   2   5  14       15.43       15.32      0.56 o 
   3   5  14       57.70       49.08      0.96 o 
   4   5  14       24.87       25.11      0.76 o 
   5   5  14       20.29       21.95      0.75 o 
   6   5  14        5.88        4.80      0.57 o 
   7   5  14       14.57       14.93      0.80 o 
   8   5  14        0.02        0.60      0.69 o 
   0   6  14       41.89       30.05      0.96 o 
   1   6  14        7.77        5.59      0.46 o 
   2   6  14      267.91      255.48      2.27 o 
   3   6  14      139.60      131.09      1.58 o 
   4   6  14      122.51      122.78      1.56 o 
   5   6  14      410.29      404.68      4.02 o 
   6   6  14       84.11       89.61      1.50 o 
   7   6  14       65.19       69.95      1.55 o 
   8   6  14       30.29       37.52      1.28 o 
   0   7  14       33.95       32.65      1.18 o 
   1   7  14      226.93      195.54      2.00 o 
   2   7  14      107.71      102.77      1.28 o 
   3   7  14       68.40       66.29      1.13 o 
   4   7  14       43.88       41.80      1.04 o 
   5   7  14      108.30      108.53      1.63 o 
   6   7  14       17.56       16.70      0.91 o 
   7   7  14       17.14       15.71      1.02 o 
   0   8  14       90.44       88.77      2.10 o 
   1   8  14       11.66       11.60      0.90 o 
   2   8  14       38.02       36.99      0.84 o 
   3   8  14       46.98       45.10      0.99 o 
   4   8  14      100.79      104.38      1.71 o 
   5   8  14       23.39       25.95      1.00 o 
   6   8  14       15.27       16.36      0.95 o 
   7   8  14        8.37        9.34      0.88 o 
   0   9  14       38.70       34.36      1.46 o 
   1   9  14      113.44      112.06      1.72 o 
   2   9  14       54.95       58.86      1.86 o 
   3   9  14      247.37      264.61      2.79 o 
   4   9  14       41.98       41.62      1.38 o 
   5   9  14       11.42       11.83      0.83 o 
   6   9  14       17.80       17.46      0.98 o 
   0  10  14        0.00        0.36      0.75 o 
   1  10  14       56.17       61.62      1.33 o 
   2  10  14      154.99      157.41      2.39 o 
   3  10  14       20.30       22.53      1.17 o 
   4  10  14       59.84       63.22      1.43 o 
   5  10  14       31.75       33.96      1.18 o 
   0  11  14       19.02       19.01      1.36 o 
   1  11  14      134.11      145.37      2.30 o 
   2  11  14        8.42        7.33      0.89 o 
   3  11  14      121.27      137.50      3.01 o 
   4  11  14       71.91       81.62      2.32 o 
   0  12  14        4.33        2.39      1.14 o 
   1  12  14      173.33      184.95      3.09 o 
   2  12  14       46.40       48.94      1.65 o 
   1   0  15      269.57      244.80      2.87 o 
   2   0  15      197.95      189.48      2.40 o 
   3   0  15      873.34      804.77      7.73 o 
   4   0  15      141.87      138.67      2.02 o 
   5   0  15      378.27      346.20      3.87 o 
   6   0  15        0.36        0.25      0.58 o 
   7   0  15        1.34        1.36      1.11 o 
   8   0  15       58.32       54.31      1.94 o 
   0   1  15      106.30       93.68      2.01 o 
   1   1  15       68.05       79.39      1.01 o 
   2   1  15      120.93      106.01      1.18 o 
   3   1  15       96.18       89.17      1.09 o 
   4   1  15       13.80       10.69      0.50 o 
   5   1  15       58.14       44.53      0.83 o 
   6   1  15       14.44       14.81      0.66 o 
   7   1  15       89.56       84.75      1.33 o 
   8   1  15       22.75       20.43      0.94 o 
   0   2  15      113.56      110.30      1.70 o 
   1   2  15        3.78        2.93      0.40 o 
   2   2  15      214.40      202.83      1.79 o 
   3   2  15      238.58      231.86      1.98 o 
   4   2  15      352.32      335.36      2.65 o 
   5   2  15       72.54       71.41      1.17 o 
   6   2  15       92.28       88.61      1.33 o 
   7   2  15       94.46       89.78      1.38 o 
   8   2  15      136.82      139.83      1.98 o 
   0   3  15       40.87       45.35      1.13 o 
   1   3  15       61.22       54.59      0.85 o 
   2   3  15        6.34        6.39      0.44 o 
   3   3  15      111.43      100.80      1.18 o 
   4   3  15       50.61       50.47      0.99 o 
   5   3  15      162.93      156.71      1.81 o 
   6   3  15       80.02       79.31      1.27 o 
   7   3  15       36.77       31.53      0.92 o 
   8   3  15       59.92       65.59      1.27 o 
   0   4  15       18.47       19.53      1.05 o 
   1   4  15      234.64      204.07      1.90 o 
   2   4  15       73.39       70.98      0.98 o 
   3   4  15       74.41       68.73      1.65 o 
   4   4  15      102.87       91.54      1.31 o 
   5   4  15       65.90       62.57      1.14 o 
   6   4  15       18.40       20.13      0.76 o 
   7   4  15      148.86      149.42      1.99 o 
   8   4  15        5.39        5.62      0.70 o 
   0   5  15      174.36      155.46      2.38 o 
   1   5  15      358.53      354.88      2.74 o 
   2   5  15      440.26      419.76      3.56 o 
   3   5  15       34.28       28.50      0.81 o 
   4   5  15       11.30        8.52      0.59 o 
   5   5  15      157.41      162.43      1.91 o 
   6   5  15       63.89       73.80      1.28 o 
   7   5  15      108.24      117.23      1.79 o 
   8   5  15        6.10        5.97      0.81 o 
   0   6  15       15.34       14.18      0.78 o 
   1   6  15       92.20       98.29      1.32 o 
   2   6  15        9.04       10.72      0.63 o 
   3   6  15      214.38      213.22      2.20 o 
   4   6  15       70.11       69.52      1.20 o 
   5   6  15        9.68       10.67      0.67 o 
   6   6  15        4.00        3.54      0.64 o 
   7   6  15       10.98       11.71      0.89 o 
   0   7  15       36.29       35.50      1.47 o 
   1   7  15       38.41       40.85      0.91 o 
   2   7  15      145.25      144.08      1.92 o 
   3   7  15      120.31      109.37      1.48 o 
   4   7  15        0.59        1.41      0.53 o 
   5   7  15       36.88       37.50      1.00 o 
   6   7  15       67.74       69.94      1.53 o 
   7   7  15        7.98        8.88      0.86 o 
   0   8  15      290.94      279.78      4.39 o 
   1   8  15       46.55       44.49      1.11 o 
   2   8  15        7.17        9.15      0.64 o 
   3   8  15      105.05      107.97      1.65 o 
   4   8  15       63.45       67.07      1.23 o 
   5   8  15       31.88       33.62      1.15 o 
   6   8  15       22.78       21.30      1.03 o 
   0   9  15        1.65        2.62      0.83 o 
   1   9  15       57.96       56.68      1.28 o 
   2   9  15       51.15       47.54      1.32 o 
   3   9  15       99.67      101.12      1.71 o 
   4   9  15       15.21       15.40      0.86 o 
   5   9  15       12.34       11.90      0.87 o 
   0  10  15       90.66       95.60      2.35 o 
   1  10  15       21.37       23.40      0.92 o 
   2  10  15       47.39       45.66      1.33 o 
   3  10  15        6.72        5.46      1.02 o 
   4  10  15       32.40       34.66      1.31 o 
   5  10  15       51.49       51.92      1.83 o 
   0  11  15        8.35       12.70      1.19 o 
   1  11  15       33.47       40.50      1.32 o 
   2  11  15       21.62       26.61      1.39 o 
   3  11  15       18.92       20.40      1.60 o 
   0  12  15        3.13        3.38      1.25 o 
   1  12  15       57.90       59.79      1.78 o 
   0   0  16      384.55      330.74      5.85 o 
   1   0  16       39.97       38.88      1.10 o 
   2   0  16      231.10      210.33      2.70 o 
   3   0  16      157.65      154.06      2.17 o 
   4   0  16      453.80      446.60      4.75 o 
   5   0  16      426.04      406.13      4.45 o 
   6   0  16      209.89      201.84      3.16 o 
   7   0  16      147.73      147.57      4.19 o 
   8   0  16        1.27        0.73      0.99 o 
   0   1  16       27.43       33.11      1.22 o 
   1   1  16      168.59      141.81      1.52 o 
   2   1  16       30.97       33.08      0.74 o 
   3   1  16      410.83      393.32      3.00 o 
   4   1  16      116.00      106.41      1.25 o 
   5   1  16       54.03       52.51      0.98 o 
   6   1  16      108.08      104.17      1.63 o 
   7   1  16       42.18       41.13      1.11 o 
   8   1  16       20.92       23.00      1.06 o 
   0   2  16      332.16      316.38      3.98 o 
   1   2  16      235.83      204.34      1.93 o 
   2   2  16       31.60       32.90      0.77 o 
   3   2  16       78.72       67.02      0.98 o 
   4   2  16       40.46       37.57      0.78 o 
   5   2  16       55.50       51.63      1.04 o 
   6   2  16        5.28        7.03      0.59 o 
   7   2  16        4.21        3.30      0.58 o 
   8   2  16        6.73        5.70      0.70 o 
   0   3  16        5.97        7.49      0.65 o 
   1   3  16       36.65       38.23      0.81 o 
   2   3  16      187.91      178.56      1.68 o 
   3   3  16      493.09      458.99      3.43 o 
   4   3  16        8.72        9.89      0.78 o 
   5   3  16      178.62      180.91      2.02 o 
   6   3  16       77.47       77.09      1.29 o 
   7   3  16       29.25       26.35      0.86 o 
   8   3  16      113.63      131.61      1.82 o 
   0   4  16      474.85      459.93      4.81 o 
   1   4  16      198.24      187.60      1.83 o 
   2   4  16       80.75       84.20      1.15 o 
   3   4  16       81.67       73.67      1.27 o 
   4   4  16       14.54       16.31      0.82 o 
   5   4  16      166.74      182.14      2.04 o 
   6   4  16      140.43      139.10      1.78 o 
   7   4  16        9.50       11.40      0.76 o 
   0   5  16      105.78       95.02      1.85 o 
   1   5  16       25.63       22.75      0.67 o 
   2   5  16      422.08      401.04      3.72 o 
   3   5  16        1.62        3.00      0.51 o 
   4   5  16       44.43       48.48      1.11 o 
   5   5  16       26.26       27.86      0.87 o 
   6   5  16       37.15       36.59      1.00 o 
   7   5  16       59.01       64.81      1.38 o 
   0   6  16      200.17      193.64      2.52 o 
   1   6  16      177.74      172.02      2.02 o 
   2   6  16      325.28      316.51      3.12 o 
   3   6  16       11.17        8.60      0.61 o 
   4   6  16       42.78       36.76      0.96 o 
   5   6  16       45.69       48.95      1.37 o 
   6   6  16       45.44       48.89      1.14 o 
   7   6  16        5.83        7.86      0.84 o 
   0   7  16       48.96       47.45      2.22 o 
   1   7  16      100.36      105.48      1.75 o 
   2   7  16        4.42        2.75      0.54 o 
   3   7  16       62.24       60.44      1.21 o 
   4   7  16      218.15      219.52      2.59 o 
   5   7  16       17.76       14.46      0.94 o 
   6   7  16        0.31       -0.41      0.69 o 
   0   8  16       13.31       14.67      1.12 o 
   1   8  16      170.58      179.33      2.32 o 
   2   8  16       57.99       62.01      1.33 o 
   3   8  16       84.99       90.47      1.49 o 
   4   8  16       73.38       77.53      1.33 o 
   5   8  16        5.35        4.91      0.75 o 
   6   8  16       36.90       37.28      1.28 o 
   0   9  16       87.52      100.05      3.02 o 
   1   9  16        6.97        7.60      0.69 o 
   2   9  16       19.27       21.51      1.17 o 
   3   9  16      206.62      202.50      2.60 o 
   4   9  16       64.77       65.22      1.49 o 
   5   9  16       62.06       68.57      1.56 o 
   0  10  16       14.24       23.60      1.33 o 
   1  10  16        8.66        9.83      0.77 o 
   2  10  16       51.45       56.69      1.65 o 
   3  10  16       15.21       14.59      1.25 o 
   4  10  16      152.87      164.60      2.96 o 
   0  11  16        9.66        9.73      1.18 o 
   1  11  16       22.93       27.49      1.16 o 
   2  11  16       91.72       97.10      2.72 o 
   1   0  17        7.25        5.32      0.75 o 
   2   0  17       88.92       80.72      1.53 o 
   3   0  17       32.43       28.30      1.00 o 
   4   0  17       20.38       19.85      0.89 o 
   5   0  17      103.58       95.67      1.76 o 
   6   0  17       18.21       20.33      1.09 o 
   7   0  17        7.42        5.85      1.18 o 
   0   1  17      283.05      255.90      3.47 o 
   1   1  17      166.69      152.05      1.74 o 
   2   1  17       55.08       54.26      0.91 o 
   3   1  17      200.96      189.19      1.79 o 
   4   1  17       89.60       87.38      1.15 o 
   5   1  17       25.85       25.68      0.75 o 
   6   1  17       30.32       32.97      0.93 o 
   7   1  17       63.20       60.48      1.30 o 
   0   2  17      726.69      673.27      7.47 o 
   1   2  17        7.44        7.50      0.52 o 
   2   2  17      136.41      132.04      1.42 o 
   3   2  17        7.26        8.92      0.54 o 
   4   2  17      116.91      110.61      1.39 o 
   5   2  17      149.51      143.74      1.77 o 
   6   2  17       20.65       21.77      0.80 o 
   7   2  17       58.94       58.64      1.21 o 
   0   3  17      101.15       86.45      1.80 o 
   1   3  17       17.48       17.48      0.66 o 
   2   3  17      114.83      116.46      1.40 o 
   3   3  17       26.31       26.01      0.73 o 
   4   3  17       21.38       19.55      0.72 o 
   5   3  17       69.35       67.03      1.21 o 
   6   3  17       88.08       88.52      1.48 o 
   7   3  17       13.90       12.51      0.74 o 
   0   4  17       15.98       16.99      0.94 o 
   1   4  17      105.23      101.22      1.55 o 
   2   4  17      173.70      164.87      2.03 o 
   3   4  17       97.52       93.29      1.37 o 
   4   4  17       21.25       25.41      0.88 o 
   5   4  17       43.84       45.45      1.12 o 
   6   4  17        5.32        6.89      0.69 o 
   7   4  17       10.29        9.73      0.86 o 
   0   5  17      123.53      113.02      2.08 o 
   1   5  17       84.10       84.38      1.27 o 
   2   5  17       38.30       37.85      1.00 o 
   3   5  17      103.41       95.99      1.50 o 
   4   5  17       33.18       30.83      0.90 o 
   5   5  17       51.23       52.27      1.22 o 
   6   5  17      101.93      103.79      1.58 o 
   7   5  17       24.22       24.56      1.00 o 
   0   6  17       82.99       86.74      1.84 o 
   1   6  17        6.45        6.88      0.68 o 
   2   6  17       67.82       71.64      1.30 o 
   3   6  17       13.77       16.27      0.77 o 
   4   6  17        2.83        2.00      0.57 o 
   5   6  17      114.57      115.84      1.65 o 
   6   6  17       72.30       70.22      1.35 o 
   0   7  17        3.19        2.54      0.84 o 
   1   7  17       51.70       55.01      1.26 o 
   2   7  17       14.30       14.11      0.74 o 
   3   7  17       10.88       10.87      0.70 o 
   4   7  17      102.27      115.32      1.64 o 
   5   7  17        4.34        4.68      0.65 o 
   6   7  17       29.37       31.55      1.20 o 
   0   8  17      111.98      111.58      2.53 o 
   1   8  17       21.18       19.18      0.95 o 
   2   8  17       41.52       46.26      1.24 o 
   3   8  17      159.30      171.09      2.17 o 
   4   8  17       55.14       57.41      1.28 o 
   5   8  17        0.05       -0.67      0.67 o 
   0   9  17       65.52       73.14      2.11 o 
   1   9  17       56.46       56.29      1.53 o 
   2   9  17        7.51        6.47      0.79 o 
   3   9  17        8.30        9.51      0.86 o 
   4   9  17       75.34       73.45      1.75 o 
   0  10  17      112.34      113.17      2.68 o 
   1  10  17       18.27       18.09      0.99 o 
   2  10  17       42.98       45.06      1.57 o 
   3  10  17       94.49      110.64      3.41 o 
   0   0  18       16.94       18.15      1.40 o 
   1   0  18        5.24        4.77      0.79 o 
   2   0  18        0.13       -0.31      0.73 o 
   3   0  18       25.35       25.30      1.18 o 
   4   0  18       81.65       80.62      1.62 o 
   5   0  18       10.36        8.58      0.77 o 
   6   0  18      122.37      130.97      2.48 o 
   7   0  18      145.16      154.44      3.31 o 
   0   1  18      158.98      160.83      2.61 o 
   1   1  18       23.51       27.19      0.80 o 
   2   1  18       68.37       66.10      1.07 o 
   3   1  18        2.66        3.15      0.46 o 
   4   1  18      122.55      121.19      1.97 o 
   5   1  18      125.25      122.22      1.54 o 
   6   1  18        1.02        0.46      0.51 o 
   7   1  18       39.27       41.26      1.31 o 
   0   2  18        6.10        5.71      0.88 o 
   1   2  18       68.25       76.24      1.61 o 
   2   2  18      128.78      112.23      1.75 o 
   3   2  18      264.27      268.94      2.33 o 
   4   2  18       57.83       52.60      1.01 o 
   5   2  18      184.57      188.65      2.14 o 
   6   2  18       14.10       14.41      0.96 o 
   7   2  18       47.63       53.75      1.21 o 
   0   3  18      143.02      133.79      2.34 o 
   1   3  18       47.73       41.56      0.96 o 
   2   3  18      154.41      141.84      1.61 o 
   3   3  18        6.27        6.78      0.62 o 
   4   3  18        0.53        0.22      0.52 o 
   5   3  18      114.18      108.09      1.56 o 
   6   3  18       57.57       59.52      1.23 o 
   7   3  18       55.88       64.35      1.30 o 
   0   4  18        8.17        8.94      0.82 o 
   1   4  18      240.68      244.94      2.44 o 
   2   4  18       45.18       39.43      0.97 o 
   3   4  18       64.81       68.48      1.40 o 
   4   4  18       70.09       67.88      1.41 o 
   5   4  18       15.38       16.57      0.82 o 
   6   4  18        2.29        1.33      0.63 o 
   0   5  18        9.98        8.59      0.85 o 
   1   5  18      183.10      182.86      2.03 o 
   2   5  18       44.39       36.69      1.02 o 
   3   5  18       95.46      105.06      1.61 o 
   4   5  18      135.36      139.14      1.80 o 
   5   5  18       13.33       16.23      0.96 o 
   6   5  18        2.83        2.62      0.64 o 
   0   6  18        7.33       12.26      1.11 o 
   1   6  18       34.06       40.23      1.26 o 
   2   6  18       70.31       68.56      1.30 o 
   3   6  18        7.02        5.92      0.66 o 
   4   6  18       71.49       73.21      1.40 o 
   5   6  18       68.82       75.30      1.39 o 
   0   7  18        1.22        3.64      1.15 o 
   1   7  18       15.84       18.50      0.88 o 
   2   7  18       55.64       56.58      1.22 o 
   3   7  18       11.60       12.13      0.76 o 
   4   7  18       17.56       20.60      0.91 o 
   5   7  18       78.34       84.00      1.62 o 
   0   8  18        1.47        2.95      1.19 o 
   1   8  18        8.78        7.02      0.80 o 
   2   8  18       16.70       19.58      1.01 o 
   3   8  18      167.98      180.43      2.28 o 
   4   8  18       94.20      100.44      1.68 o 
   0   9  18        0.05        0.51      1.08 o 
   1   9  18        4.03        6.56      1.23 o 
   2   9  18       18.19       23.04      2.03 o 
   3   9  18        6.19        9.18      0.91 o 
   0  10  18      203.83      232.83      6.15 o 
   1   0  19      341.35      340.96      4.44 o 
   2   0  19        4.96        4.46      1.01 o 
   3   0  19        2.24        1.54      0.65 o 
   4   0  19       11.62       12.59      0.86 o 
   5   0  19      107.82      106.56      1.94 o 
   6   0  19       49.90       45.96      1.83 o 
   0   1  19        7.07        5.87      0.83 o 
   1   1  19      164.03      155.55      1.85 o 
   2   1  19       64.00       62.72      1.17 o 
   3   1  19       45.81       47.87      0.99 o 
   4   1  19       16.34       16.68      0.66 o 
   5   1  19       86.54       87.55      1.41 o 
   6   1  19       30.05       32.30      0.96 o 
   0   2  19       64.84       65.55      1.70 o 
   1   2  19      319.62      313.05      2.95 o 
   2   2  19       23.45       22.82      0.79 o 
   3   2  19       69.28       64.02      1.10 o 
   4   2  19      118.36      118.18      1.62 o 
   5   2  19       17.98       17.97      0.78 o 
   6   2  19       23.77       24.65      0.91 o 
   0   3  19        9.21        9.90      0.93 o 
   1   3  19       74.65       69.17      1.23 o 
   2   3  19       36.89       39.06      0.98 o 
   3   3  19      102.68      107.72      1.65 o 
   4   3  19        9.89       10.89      0.68 o 
   5   3  19       25.39       25.96      0.90 o 
   6   3  19       68.30       74.65      1.39 o 
   0   4  19      161.09      159.51      3.07 o 
   1   4  19       92.75      101.80      1.47 o 
   2   4  19       20.22       18.14      0.75 o 
   3   4  19      146.66      151.30      2.01 o 
   4   4  19       20.66       24.16      0.92 o 
   5   4  19        8.98        8.93      0.71 o 
   6   4  19       71.11       73.64      1.40 o 
   0   5  19        0.22        0.02      0.72 o 
   1   5  19       15.18       15.72      0.99 o 
   2   5  19      115.65      115.92      1.73 o 
   3   5  19       25.17       26.93      0.94 o 
   4   5  19       47.11       44.82      1.18 o 
   5   5  19        6.43        7.30      0.69 o 
   0   6  19       11.52        6.91      1.37 o 
   1   6  19      114.35      113.96      1.84 o 
   2   6  19      193.05      197.02      2.69 o 
   3   6  19       58.94       63.25      1.38 o 
   4   6  19       55.08       57.86      1.31 o 
   5   6  19      106.24      115.82      1.86 o 
   0   7  19       72.95       85.57      3.10 o 
   1   7  19        3.55        2.62      0.81 o 
   2   7  19        2.77        2.40      0.61 o 
   3   7  19       14.51       14.69      0.83 o 
   4   7  19       91.92       95.95      1.66 o 
   0   8  19        0.99        1.02      1.72 o 
   1   8  19       18.17       18.29      1.29 o 
   2   8  19       16.88       20.14      1.07 o 
   3   8  19       39.01       39.92      1.26 o 
   0   9  19      117.24      129.42      3.61 o 
   1   9  19       82.26       79.47      2.01 o 
   0   0  20       52.41       59.89      2.37 o 
   1   0  20       30.55       32.11      1.41 o 
   2   0  20        4.91        6.86      0.91 o 
   3   0  20       51.50       53.78      1.58 o 
   4   0  20      222.95      235.97      3.15 o 
   5   0  20       44.44       48.65      1.60 o 
   0   1  20       13.66       14.60      1.05 o 
   1   1  20       16.69       19.89      0.80 o 
   2   1  20       15.10       14.24      0.72 o 
   3   1  20        8.51       11.99      0.70 o 
   4   1  20       40.11       46.44      1.03 o 
   5   1  20       17.47       17.88      0.81 o 
   0   2  20       13.39       15.02      1.04 o 
   1   2  20       46.31       47.88      1.10 o 
   2   2  20       96.39      102.98      1.51 o 
   3   2  20       48.21       47.86      1.09 o 
   4   2  20        1.19        1.30      0.62 o 
   5   2  20       33.26       34.23      1.00 o 
   0   3  20      213.62      225.15      3.41 o 
   1   3  20        4.00        4.49      0.61 o 
   2   3  20       33.75       31.70      1.02 o 
   3   3  20        1.87        2.17      0.64 o 
   4   3  20       10.03       10.38      0.75 o 
   5   3  20       79.29       87.25      1.50 o 
   0   4  20       53.43       57.37      1.64 o 
   1   4  20       27.23       27.27      0.88 o 
   2   4  20       99.23       98.35      1.76 o 
   3   4  20       16.11       16.56      0.84 o 
   4   4  20      110.03      109.30      1.75 o 
   5   4  20      100.46      106.01      2.03 o 
   0   5  20      224.18      221.51      3.94 o 
   1   5  20       52.28       54.60      1.38 o 
   2   5  20      196.30      198.85      2.62 o 
   3   5  20        2.04        0.65      0.63 o 
   4   5  20       31.98       35.49      1.11 o 
   0   6  20        8.47       15.12      1.55 o 
   1   6  20       49.65       52.78      1.64 o 
   2   6  20       66.88       73.68      1.56 o 
   3   6  20       48.35       52.43      1.31 o 
   0   7  20      136.46      164.23      4.12 o 
   1   7  20       16.66       17.68      1.14 o 
   2   7  20        2.08        2.43      0.80 o 
   0   8  20        3.66        1.18      1.55 o 
   1   0  21       35.03       41.45      1.52 o 
   2   0  21       36.75       35.60      1.45 o 
   3   0  21       36.91       45.64      1.58 o 
   4   0  21       16.56       17.30      1.89 o 
   0   1  21       10.14       10.37      1.17 o 
   1   1  21       38.54       37.09      1.03 o 
   2   1  21       70.15       71.52      1.33 o 
   3   1  21       10.77       11.85      0.73 o 
   4   1  21       13.22       13.26      0.81 o 
   0   2  21       11.83       14.22      1.09 o 
   1   2  21       53.07       59.14      1.23 o 
   2   2  21       44.53       46.38      1.12 o 
   3   2  21      104.50      105.47      1.70 o 
   4   2  21       42.07       43.57      1.20 o 
   0   3  21       38.21       42.20      1.72 o 
   1   3  21       15.64       17.60      0.80 o 
   2   3  21      110.36      120.45      1.84 o 
   3   3  21       27.22       28.84      1.23 o 
   4   3  21       35.23       36.26      1.13 o 
   0   4  21       40.96       37.11      1.46 o 
   1   4  21        2.23        2.29      0.68 o 
   2   4  21       26.03       25.94      1.07 o 
   3   4  21       68.32       71.90      1.58 o 
   4   4  21       36.46       38.59      1.25 o 
   0   5  21       40.50       47.54      1.93 o 
   1   5  21       11.96       12.89      0.88 o 
   2   5  21        9.76       10.63      0.86 o 
   3   5  21        6.57        8.00      0.83 o 
   0   6  21      194.21      224.09      5.09 o 
   1   6  21       32.65       33.43      1.28 o 
   2   6  21        6.27        5.64      0.79 o 
   0   0  22      362.97      380.29      7.20 o 
   1   0  22       45.38       51.74      1.71 o 
   2   0  22      130.18      133.64      2.60 o 
   3   0  22        0.55        0.06      0.83 o 
   0   1  22       74.86       79.65      2.05 o 
   1   1  22       30.95       35.69      1.04 o 
   2   1  22       51.68       54.03      1.21 o 
   3   1  22       24.47       31.14      0.97 o 
   0   2  22      166.43      181.37      4.91 o 
   1   2  22      110.38      116.52      1.72 o 
   2   2  22       24.76       28.49      0.96 o 
   3   2  22        8.70       11.27      0.82 o 
   0   3  22        8.42       11.41      1.09 o 
   1   3  22      126.79      139.91      1.90 o 
   2   3  22       42.35       47.14      1.26 o 
   3   3  22       22.49       27.93      1.13 o 
   0   4  22       31.22       39.50      1.58 o 
   1   4  22      150.93      162.74      2.23 o 
   2   4  22       48.75       54.59      1.84 o 
   0   5  22       34.05       35.48      1.75 o 
   1   0  23       13.04       15.87      1.20 o 
   0   1  23       42.29       53.67      1.79 o 
   1   1  23       47.52       51.79      1.26 o 
   0   2  23        0.04        1.26      0.95 o 
                                                 
